# Supplementary material for: Crystal structure of (2-{[3,5-bis­(1,1-di­methyl­eth­yl)-4-hy­droxy­phen­yl](5-methyl-2H-pyrrol-2-yl­idene)meth­yl}-5-methyl-1H-pyrrolido-κ2 N,N′)di­fluoridoboron
Source: Acta Crystallogr E Crystallogr Commun. 2015 Aug 29;71(Pt 9):o694–5. doi: 10.1107/S2056989015015789 (PMC4555381; doi:10.1107/S2056989015015789)
Supplement: Supplementary file 1 [file e-71-0o694-sup1.cif]

##############################################################################
#                                                                            #
# This CIF contains the data in a paper accepted for publication in          #
# Acta Crystallographica Section E. It conforms to the requirements of       #
# Notes for Authors for Acta Crystallographica Section E, and has been       #
# peer reviewed under the auspices of the IUCr Commission on Journals.       #
#                                                                            #
# Full details of the Crystallographic Information File format               #
# are given in the paper "The Crystallographic Information File (CIF):       #
# a New Standard Archive File for Crystallography" by S. R. Hall, F. H.      #
# Allen and I. D. Brown [Acta Cryst. (1991), A47, 655-685].                  #
#                                                                            #
# The current version of the core CIF dictionary is obtainable from          #
# ftp://ftp.iucr.org/pub/cif_core.dic.                                       #
#                                                                            #
# Software is freely available for graphical display of the structure(s)     #
# in this CIF. For information consult the CIF software page                 #
# http://www.iucr.org/resources/cif/software.                                #
#                                                                            #
# This file may be used for bona fide research purposes within the           #
# scientific community so long as proper attribution is given to the journal # 
# article from which it was obtained.                                        #
#                                                                            #
##############################################################################
data_global
_journal_date_recd_electronic     2015-08-18
_journal_date_accepted     2015-08-23
_journal_name_full     'Acta Crystallographica, Section E'
_journal_year     2015
_journal_volume     71
_journal_issue      9
_journal_page_first     o694
_journal_page_last     o695
_journal_paper_category     HO
_journal_paper_doi     10.1107/S2056989015015789
_journal_coeditor_code     HB7487
_publ_contact_author_name     'Professor Y. Morimoto'
_publ_contact_author_address
;
Research Reactor Institute
Kyoto University
2-1 Asashiro-nishi, Kumatori, Osaka 590-0494
Japan
;
_publ_contact_author_email     morimoto@rri.kyoto-u.ac.jp
_publ_contact_author_fax     '81 72 451 2371'
_publ_contact_author_phone     '81 72 451 2371'
_publ_section_title
;\
Crystal structure of
(2-{[3,5-bis(1,1-dimethylethyl)-4-hydroxyphenyl](5-methyl-2<i>H</i>-pyrrol-2-\
ylidene)methyl}-5-methyl-1<i>H</i>-pyrrolido-\k^2^<i>N</i>,<i>N</i>')\
difluoridoboron
;
loop_
    _publ_author_name
    _publ_author_address
    'Morimoto, Yukio'
;
Research Reactor Institute, Kyoto University,
2-1 Asashiro-Nishi, Kumatori,
Osaka 590-0494, Japan
;
    'Ogawa, Keizo'
;
Nihon University Junior College,
7-24-1 Narashinodai, Funabashi,
Chiba 274-8501, Japan
;
    'Uto, Yoshihiro '
;
Department of Engineering, The University of Tokushima,
Minami-Josanjima,
Tokushima 770-8506, Japan
;
    'Nagasawa, Hideko'
;
Laboratory of Pharmaceutical & Medicinal Chemistry,
Gifu Pharmaceutical University,
1-25-4 Daigakunishi, Gifu, 501-1196, Japan
;
    'Hori, Hitoshi'
;
Niigata University of Pharmacy and Applied Life Sciences,
265-1 Higashijima, Akiha-ku, Niigata 956-8603, Japan
;
_publ_section_synopsis     .
data_I
_chemical_name_systematic
;\
(2-{[3,5-Bis(1,1-dimethylethyl)-4-hydroxyphenyl](5-methyl-\
2<i>H</i>-pyrrol-2-ylidene)methyl}-5-methyl-1<i>H</i>-\
pyrrolido-\k^2^<i>N</i>,<i>N</i>')difluoridoboron
;
_chemical_formula_moiety     'C25 H31 B F2 N2 O'
_chemical_formula_sum     'C25 H31 B F2 N2 O'
_chemical_formula_iupac     'C25 H31 B F2 N2 O'
_chemical_formula_weight     424.34
_chemical_melting_point     ?
_symmetry_cell_setting     triclinic
_symmetry_space_group_name_H-M     'P -1'
_symmetry_space_group_name_Hall     '-P 1'
loop_
    _symmetry_equiv_pos_site_id
    _symmetry_equiv_pos_as_xyz
    1 '+X,+Y,+Z'
    2 '-X,-Y,-Z'
_cell_length_a     9.2518(2)
_cell_length_b     10.0975(2)
_cell_length_c     12.5142(3)
_cell_angle_alpha     79.364(6)
_cell_angle_beta     89.613(6)
_cell_angle_gamma     83.367(6)
_cell_volume     1141.18(5)
_cell_formula_units_Z     2
_cell_measurement_reflns_used     11333
_cell_measurement_theta_min     3.60
_cell_measurement_theta_max     68.17
_cell_measurement_temperature     296
_exptl_crystal_description     platelet
_exptl_crystal_colour     orange
_exptl_crystal_size_max     0.16
_exptl_crystal_size_mid     0.08
_exptl_crystal_size_min     0.04
_exptl_crystal_density_diffrn     1.235
_exptl_crystal_density_meas     ?
_exptl_crystal_density_method     'not measured'
_exptl_crystal_F_000     452.00
_exptl_absorpt_coefficient_mu     0.694
_exptl_absorpt_correction_type     multi-scan
_exptl_absorpt_process_details
;
(ABSCOR; Rigaku, 1995)
;
_exptl_absorpt_correction_T_min     0.749
_exptl_absorpt_correction_T_max     0.973
_diffrn_ambient_temperature     296
_diffrn_radiation_type     'Cu K\a'
_diffrn_radiation_wavelength     1.54187
_diffrn_measurement_device_type     'Rigaku R-AXIS RAPID'
_diffrn_measurement_method     \w
_diffrn_detector_area_resol_mean     10.000
_diffrn_reflns_number     13606
_diffrn_reflns_av_R_equivalents     0.0264
_diffrn_reflns_theta_min     3.59
_diffrn_reflns_theta_max     67.47
_diffrn_reflns_theta_full     67.47
_diffrn_measured_fraction_theta_max     0.986
_diffrn_measured_fraction_theta_full     0.986
_diffrn_reflns_limit_h_min     -10
_diffrn_reflns_limit_h_max     10
_diffrn_reflns_limit_k_min     -12
_diffrn_reflns_limit_k_max     12
_diffrn_reflns_limit_l_min     -14
_diffrn_reflns_limit_l_max     14
_diffrn_standards_number     0
_diffrn_standards_interval_count     .
_diffrn_standards_decay_%     ?
_refine_special_details
;
Refinement was performed using all reflections. The weighted <i>R</i>-factor
(<i>wR</i>) and goodness of fit (<i>S</i>) are based on <i>F</i>^2^.
<i>R</i>-factor (gt) are based on <i>F</i>. The threshold expression of
<i>F</i>^2^ > 2.0 \s(<i>F</i>^2^) is used only for calculating <i>R</i>-factor
(gt).
;
_reflns_number_total     4044
_reflns_number_gt     3644
_reflns_threshold_expression     F^2^>2.0\s(F^2^)
_refine_ls_structure_factor_coef     Fsqd
_refine_ls_R_factor_gt     0.0396
_refine_ls_wR_factor_ref     0.1145
_refine_ls_goodness_of_fit_ref     1.085
_refine_ls_number_reflns     4044
_refine_ls_number_parameters     289
_refine_ls_number_restraints     0
_refine_ls_hydrogen_treatment     constr
_refine_ls_weighting_scheme     calc
_refine_ls_weighting_details
            'w = 1/[\s^2^(Fo^2^)+(0.0594P)^2^+0.4471P] where P=(Fo^2^+2Fc^2^)/3'
_atom_sites_solution_hydrogens     geom
_atom_sites_solution_primary     direct
_atom_sites_solution_secondary     difmap
_refine_ls_shift/su_max     0.000
_refine_diff_density_max     0.29
_refine_diff_density_min     -0.20
_refine_ls_extinction_method     none
_refine_ls_extinction_coef     ?
loop_
    _atom_type_symbol
    _atom_type_description
    _atom_type_scat_dispersion_real
    _atom_type_scat_dispersion_imag
    _atom_type_scat_source
    'C' 'C' 0.0181 0.0091
;
International Tables for Crystallography
(1992, Vol. C, Tables 4.2.6.8 and 6.1.1.4)
;
    'H' 'H' 0.0000 0.0000
;
International Tables for Crystallography
(1992, Vol. C, Table 6.1.1.4)
;
    'O' 'O' 0.0492 0.0322
;
International Tables for Crystallography
(1992, Vol. C, Tables 4.2.6.8 and 6.1.1.4)
;
    'N' 'N' 0.0311 0.0180
;
International Tables for Crystallography
(1992, Vol. C, Tables 4.2.6.8 and 6.1.1.4)
;
    'B' 'B' 0.0090 0.0039
;
International Tables for Crystallography
(1992, Vol. C, Tables 4.2.6.8 and 6.1.1.4)
;
    'F' 'F' 0.0727 0.0534
;
International Tables for Crystallography
(1992, Vol. C, Tables 4.2.6.8 and 6.1.1.4)
;
_computing_data_collection
;
RAPID-AUTO (Rigaku, 2011)
;
_computing_cell_refinement
;
RAPID-AUTO (Rigaku, 2011)
;
_computing_data_reduction
;
RAPID-AUTO (Rigaku, 2011)
;
_computing_structure_solution
;
<i>Il Milione</i> (Burla <i>et al.</i>,  2007)
;
_computing_structure_refinement
;
SHELXL97 (Sheldrick, 2008)
;
_computing_molecular_graphics
;
CrystalStructure (Rigaku, 2011)
;
_computing_publication_material
;
CrystalStructure (Rigaku, 2011)
;
loop_
    _atom_site_type_symbol
    _atom_site_label
    _atom_site_fract_x
    _atom_site_fract_y
    _atom_site_fract_z
    _atom_site_U_iso_or_equiv
    _atom_site_adp_type
    _atom_site_calc_flag
    _atom_site_refinement_flags
    _atom_site_occupancy
    _atom_site_symmetry_multiplicity
    _atom_site_disorder_assembly
    _atom_site_disorder_group
    F F1 0.16643(10) 0.79448(8) 0.09158(7) 0.0297(2) Uani d . 1 2 . .
    F F2 0.39555(10) 0.84379(8) 0.11327(7) 0.0294(2) Uani d . 1 2 . .
    O O1 0.22265(12) 0.68344(10) 0.86928(8) 0.0231(2) Uani d . 1 2 . .
    N N1 0.30765(13) 0.67065(12) 0.24855(9) 0.0191(3) Uani d . 1 2 . .
    N N2 0.21212(13) 0.91383(12) 0.23671(9) 0.0193(3) Uani d . 1 2 . .
    C C1 0.23318(15) 0.70635(14) 0.75831(11) 0.0181(3) Uani d . 1 2 . .
    C C2 0.18152(15) 0.60808(13) 0.70604(11) 0.0183(3) Uani d . 1 2 . .
    C C3 0.18647(15) 0.63023(14) 0.59314(11) 0.0187(3) Uani d . 1 2 . .
    C C4 0.24376(15) 0.74233(13) 0.53267(11) 0.0185(3) Uani d . 1 2 . .
    C C5 0.29681(15) 0.83469(14) 0.58803(11) 0.0188(3) Uani d . 1 2 . .
    C C6 0.29266(15) 0.82094(13) 0.70055(11) 0.0185(3) Uani d . 1 2 . .
    C C7 0.12345(16) 0.47938(14) 0.76987(11) 0.0203(3) Uani d . 1 2 . .
    C C8 -0.00798(17) 0.51496(15) 0.83913(12) 0.0263(3) Uani d . 1 2 . .
    C C9 0.24586(17) 0.39358(14) 0.84310(12) 0.0252(3) Uani d . 1 2 . .
    C C10 0.07400(18) 0.38987(15) 0.69353(12) 0.0257(3) Uani d . 1 2 . .
    C C11 0.34936(16) 0.92882(14) 0.75712(11) 0.0207(3) Uani d . 1 2 . .
    C C12 0.47337(17) 0.86627(15) 0.83888(12) 0.0264(3) Uani d . 1 2 . .
    C C13 0.22373(18) 1.00162(15) 0.81377(13) 0.0267(3) Uani d . 1 2 . .
    C C14 0.41194(18) 1.03996(15) 0.67502(12) 0.0274(3) Uani d . 1 2 . .
    C C15 0.24904(15) 0.76195(14) 0.41279(11) 0.0189(3) Uani d . 1 2 . .
    C C16 0.30154(15) 0.65409(14) 0.36187(11) 0.0189(3) Uani d . 1 2 . .
    C C17 0.35863(16) 0.51942(14) 0.40509(12) 0.0219(3) Uani d . 1 2 . .
    C C18 0.39704(17) 0.45610(15) 0.31931(12) 0.0241(3) Uani d . 1 2 . .
    C C19 0.36563(16) 0.55126(14) 0.22312(12) 0.0213(3) Uani d . 1 2 . .
    C C20 0.16017(16) 1.04503(14) 0.19924(12) 0.0218(3) Uani d . 1 2 . .
    C C21 0.11602(16) 1.10733(15) 0.28709(12) 0.0235(3) Uani d . 1 2 . .
    C C22 0.14065(16) 1.01132(14) 0.38080(12) 0.0218(3) Uani d . 1 2 . .
    C C23 0.20257(15) 0.88981(14) 0.34988(11) 0.0192(3) Uani d . 1 2 . .
    C C24 0.38939(18) 0.53166(16) 0.10909(12) 0.0259(3) Uani d . 1 2 . .
    C C25 0.15235(18) 1.10739(15) 0.08147(12) 0.0264(3) Uani d . 1 2 . .
    B B1 0.27066(19) 0.80652(16) 0.16769(13) 0.0209(3) Uani d . 1 2 . .
    H H1 0.24213 0.7504 0.8922 0.0277 Uiso calc R 1 2 . .
    H H3 0.15046 0.56837 0.55667 0.0224 Uiso calc R 1 2 . .
    H H5 0.33661 0.90855 0.5481 0.0225 Uiso calc R 1 2 . .
    H H8A -0.03914 0.43306 0.87955 0.0316 Uiso calc R 1 2 . .
    H H8B -0.08608 0.56366 0.79254 0.0316 Uiso calc R 1 2 . .
    H H8C 0.01911 0.5704 0.88858 0.0316 Uiso calc R 1 2 . .
    H H9A 0.21123 0.31164 0.88038 0.0302 Uiso calc R 1 2 . .
    H H9B 0.2753 0.44429 0.89533 0.0302 Uiso calc R 1 2 . .
    H H9C 0.32743 0.37128 0.79929 0.0302 Uiso calc R 1 2 . .
    H H10A -0.002 0.44051 0.64586 0.0308 Uiso calc R 1 2 . .
    H H10B 0.03821 0.31134 0.73579 0.0308 Uiso calc R 1 2 . .
    H H10C 0.15488 0.36182 0.65121 0.0308 Uiso calc R 1 2 . .
    H H12A 0.55293 0.8262 0.80142 0.0317 Uiso calc R 1 2 . .
    H H12B 0.43873 0.79781 0.8935 0.0317 Uiso calc R 1 2 . .
    H H12C 0.50577 0.93581 0.87267 0.0317 Uiso calc R 1 2 . .
    H H13A 0.25886 1.07288 0.84391 0.0320 Uiso calc R 1 2 . .
    H H13B 0.18676 0.93777 0.87091 0.0320 Uiso calc R 1 2 . .
    H H13C 0.14735 1.03955 0.76174 0.0320 Uiso calc R 1 2 . .
    H H14A 0.49141 0.99973 0.63759 0.0329 Uiso calc R 1 2 . .
    H H14B 0.44603 1.10512 0.71286 0.0329 Uiso calc R 1 2 . .
    H H14C 0.33743 1.08438 0.62338 0.0329 Uiso calc R 1 2 . .
    H H17 0.36849 0.48053 0.47844 0.0262 Uiso calc R 1 2 . .
    H H18 0.43675 0.36626 0.32406 0.0289 Uiso calc R 1 2 . .
    H H21 0.0771 1.1973 0.28295 0.0282 Uiso calc R 1 2 . .
    H H22 0.12026 1.02419 0.45129 0.0261 Uiso calc R 1 2 . .
    H H24A 0.43805 0.60446 0.07017 0.0311 Uiso calc R 1 2 . .
    H H24B 0.29725 0.531 0.0745 0.0311 Uiso calc R 1 2 . .
    H H24C 0.44821 0.44688 0.10904 0.0311 Uiso calc R 1 2 . .
    H H25A 0.08056 1.06873 0.04575 0.0316 Uiso calc R 1 2 . .
    H H25B 0.2455 1.09007 0.04932 0.0316 Uiso calc R 1 2 . .
    H H25C 0.12595 1.20352 0.07348 0.0316 Uiso calc R 1 2 . .
loop_
    _atom_site_aniso_label
    _atom_site_aniso_U_11
    _atom_site_aniso_U_22
    _atom_site_aniso_U_33
    _atom_site_aniso_U_12
    _atom_site_aniso_U_13
    _atom_site_aniso_U_23
    F1 0.0432(6) 0.0228(4) 0.0232(5) -0.0056(4) -0.0130(4) -0.0026(3)
    F2 0.0376(5) 0.0257(5) 0.0273(5) -0.0101(4) 0.0142(4) -0.0075(4)
    O1 0.0345(6) 0.0206(5) 0.0158(5) -0.0088(4) 0.0015(4) -0.0040(4)
    N1 0.0194(6) 0.0217(6) 0.0168(6) -0.0031(5) 0.0001(5) -0.0048(5)
    N2 0.0195(6) 0.0208(6) 0.0173(6) -0.0034(5) 0.0001(5) -0.0018(5)
    C1 0.0189(7) 0.0192(7) 0.0155(7) 0.0005(5) 0.0001(5) -0.0027(5)
    C2 0.0172(7) 0.0167(7) 0.0199(7) -0.0008(5) 0.0001(5) -0.0018(5)
    C3 0.0194(7) 0.0183(7) 0.0190(7) -0.0021(5) -0.0009(5) -0.0051(5)
    C4 0.0182(7) 0.0189(7) 0.0183(7) -0.0010(5) 0.0008(5) -0.0037(5)
    C5 0.0185(7) 0.0181(7) 0.0191(7) -0.0022(5) 0.0014(5) -0.0014(5)
    C6 0.0176(7) 0.0182(7) 0.0198(7) -0.0009(5) -0.0003(5) -0.0042(5)
    C7 0.0248(8) 0.0178(7) 0.0183(7) -0.0047(6) -0.0001(6) -0.0021(5)
    C8 0.0284(9) 0.0232(7) 0.0274(8) -0.0073(6) 0.0057(6) -0.0021(6)
    C9 0.0321(9) 0.0182(7) 0.0242(8) -0.0032(6) -0.0039(6) -0.0008(6)
    C10 0.0325(9) 0.0218(7) 0.0239(8) -0.0099(6) -0.0005(6) -0.0027(6)
    C11 0.0258(8) 0.0186(7) 0.0188(7) -0.0054(6) 0.0004(6) -0.0045(6)
    C12 0.0302(9) 0.0247(8) 0.0259(8) -0.0080(6) -0.0040(6) -0.0058(6)
    C13 0.0348(9) 0.0199(7) 0.0274(8) -0.0050(6) 0.0054(7) -0.0085(6)
    C14 0.0363(9) 0.0245(8) 0.0241(8) -0.0133(7) 0.0010(7) -0.0056(6)
    C15 0.0160(7) 0.0217(7) 0.0195(7) -0.0055(5) -0.0001(5) -0.0034(6)
    C16 0.0188(7) 0.0234(7) 0.0151(7) -0.0051(6) -0.0002(5) -0.0036(5)
    C17 0.0218(8) 0.0241(7) 0.0187(7) -0.0011(6) -0.0014(6) -0.0025(6)
    C18 0.0253(8) 0.0211(7) 0.0248(8) 0.0027(6) -0.0003(6) -0.0048(6)
    C19 0.0194(8) 0.0239(7) 0.0212(7) -0.0015(6) 0.0006(6) -0.0065(6)
    C20 0.0196(8) 0.0220(7) 0.0225(7) -0.0029(6) -0.0013(6) -0.0005(6)
    C21 0.0239(8) 0.0198(7) 0.0257(8) 0.0010(6) 0.0000(6) -0.0034(6)
    C22 0.0219(8) 0.0245(7) 0.0193(7) -0.0019(6) 0.0017(6) -0.0053(6)
    C23 0.0190(7) 0.0220(7) 0.0170(7) -0.0044(6) 0.0007(5) -0.0035(5)
    C24 0.0285(8) 0.0277(8) 0.0219(8) 0.0006(6) 0.0021(6) -0.0078(6)
    C25 0.0308(9) 0.0245(8) 0.0218(8) -0.0009(6) -0.0013(6) -0.0005(6)
    B1 0.0268(9) 0.0209(8) 0.0159(8) -0.0063(7) 0.0005(6) -0.0034(6)
_geom_special_details
;
ENTER SPECIAL DETAILS OF THE MOLECULAR GEOMETRY
;
loop_
    _geom_bond_atom_site_label_1
    _geom_bond_atom_site_label_2
    _geom_bond_site_symmetry_1
    _geom_bond_site_symmetry_2
    _geom_bond_distance
    _geom_bond_publ_flag
    F1 B1 . . 1.391(2) no
    F2 B1 . . 1.391(2) no
    O1 C1 . . 1.3698(17) no
    N1 C16 . . 1.3985(18) no
    N1 C19 . . 1.3536(19) no
    N1 B1 . . 1.5515(18) no
    N2 C20 . . 1.3537(17) no
    N2 C23 . . 1.3960(18) no
    N2 B1 . . 1.555(2) no
    C1 C2 . . 1.412(2) no
    C1 C6 . . 1.4132(19) no
    C2 C3 . . 1.3904(19) no
    C2 C7 . . 1.5453(19) no
    C3 C4 . . 1.3971(19) no
    C4 C5 . . 1.393(2) no
    C4 C15 . . 1.4778(19) no
    C5 C6 . . 1.3899(19) no
    C6 C11 . . 1.544(2) no
    C7 C8 . . 1.536(2) no
    C7 C9 . . 1.5386(19) no
    C7 C10 . . 1.536(2) no
    C11 C12 . . 1.540(2) no
    C11 C13 . . 1.542(2) no
    C11 C14 . . 1.538(2) no
    C15 C16 . . 1.399(2) no
    C15 C23 . . 1.4045(18) no
    C16 C17 . . 1.4096(18) no
    C17 C18 . . 1.372(2) no
    C18 C19 . . 1.4036(19) no
    C19 C24 . . 1.488(2) no
    C20 C21 . . 1.400(2) no
    C20 C25 . . 1.491(2) no
    C21 C22 . . 1.3784(19) no
    C22 C23 . . 1.412(2) no
    O1 H1 . . 0.820 no
    C3 H3 . . 0.930 no
    C5 H5 . . 0.930 no
    C8 H8A . . 0.960 no
    C8 H8B . . 0.960 no
    C8 H8C . . 0.960 no
    C9 H9A . . 0.960 no
    C9 H9B . . 0.960 no
    C9 H9C . . 0.960 no
    C10 H10A . . 0.960 no
    C10 H10B . . 0.960 no
    C10 H10C . . 0.960 no
    C12 H12A . . 0.960 no
    C12 H12B . . 0.960 no
    C12 H12C . . 0.960 no
    C13 H13A . . 0.960 no
    C13 H13B . . 0.960 no
    C13 H13C . . 0.960 no
    C14 H14A . . 0.960 no
    C14 H14B . . 0.960 no
    C14 H14C . . 0.960 no
    C17 H17 . . 0.930 no
    C18 H18 . . 0.930 no
    C21 H21 . . 0.930 no
    C22 H22 . . 0.930 no
    C24 H24A . . 0.960 no
    C24 H24B . . 0.960 no
    C24 H24C . . 0.960 no
    C25 H25A . . 0.960 no
    C25 H25B . . 0.960 no
    C25 H25C . . 0.960 no
loop_
    _geom_angle_atom_site_label_1
    _geom_angle_atom_site_label_2
    _geom_angle_atom_site_label_3
    _geom_angle_site_symmetry_1
    _geom_angle_site_symmetry_2
    _geom_angle_site_symmetry_3
    _geom_angle
    _geom_angle_publ_flag
    C16 N1 C19 . . . 107.94(11) no
    C16 N1 B1 . . . 125.50(12) no
    C19 N1 B1 . . . 126.23(12) no
    C20 N2 C23 . . . 107.87(12) no
    C20 N2 B1 . . . 126.91(11) no
    C23 N2 B1 . . . 125.21(11) no
    O1 C1 C2 . . . 115.70(12) no
    O1 C1 C6 . . . 121.79(13) no
    C2 C1 C6 . . . 122.51(13) no
    C1 C2 C3 . . . 117.24(12) no
    C1 C2 C7 . . . 122.35(12) no
    C3 C2 C7 . . . 120.40(13) no
    C2 C3 C4 . . . 122.18(14) no
    C3 C4 C5 . . . 118.46(13) no
    C3 C4 C15 . . . 120.80(13) no
    C5 C4 C15 . . . 120.73(12) no
    C4 C5 C6 . . . 122.65(13) no
    C1 C6 C5 . . . 116.91(13) no
    C1 C6 C11 . . . 122.82(12) no
    C5 C6 C11 . . . 120.27(12) no
    C2 C7 C8 . . . 111.62(11) no
    C2 C7 C9 . . . 109.37(12) no
    C2 C7 C10 . . . 111.74(11) no
    C8 C7 C9 . . . 109.89(11) no
    C8 C7 C10 . . . 107.04(13) no
    C9 C7 C10 . . . 107.06(12) no
    C6 C11 C12 . . . 111.63(11) no
    C6 C11 C13 . . . 110.32(12) no
    C6 C11 C14 . . . 111.71(12) no
    C12 C11 C13 . . . 110.63(12) no
    C12 C11 C14 . . . 106.21(12) no
    C13 C11 C14 . . . 106.14(11) no
    C4 C15 C16 . . . 120.26(11) no
    C4 C15 C23 . . . 119.79(13) no
    C16 C15 C23 . . . 119.95(12) no
    N1 C16 C15 . . . 121.13(11) no
    N1 C16 C17 . . . 107.58(13) no
    C15 C16 C17 . . . 131.26(13) no
    C16 C17 C18 . . . 107.60(12) no
    C17 C18 C19 . . . 107.72(13) no
    N1 C19 C18 . . . 109.16(13) no
    N1 C19 C24 . . . 122.81(12) no
    C18 C19 C24 . . . 128.03(13) no
    N2 C20 C21 . . . 109.37(12) no
    N2 C20 C25 . . . 123.17(14) no
    C21 C20 C25 . . . 127.45(12) no
    C20 C21 C22 . . . 107.69(13) no
    C21 C22 C23 . . . 107.26(13) no
    N2 C23 C15 . . . 121.42(13) no
    N2 C23 C22 . . . 107.79(11) no
    C15 C23 C22 . . . 130.78(13) no
    F1 B1 F2 . . . 108.79(12) no
    F1 B1 N1 . . . 110.89(13) no
    F1 B1 N2 . . . 110.50(12) no
    F2 B1 N1 . . . 109.74(12) no
    F2 B1 N2 . . . 110.35(13) no
    N1 B1 N2 . . . 106.56(11) no
    C1 O1 H1 . . . 109.476 no
    C2 C3 H3 . . . 118.907 no
    C4 C3 H3 . . . 118.911 no
    C4 C5 H5 . . . 118.675 no
    C6 C5 H5 . . . 118.675 no
    C7 C8 H8A . . . 109.472 no
    C7 C8 H8B . . . 109.471 no
    C7 C8 H8C . . . 109.472 no
    H8A C8 H8B . . . 109.462 no
    H8A C8 H8C . . . 109.480 no
    H8B C8 H8C . . . 109.471 no
    C7 C9 H9A . . . 109.472 no
    C7 C9 H9B . . . 109.469 no
    C7 C9 H9C . . . 109.475 no
    H9A C9 H9B . . . 109.473 no
    H9A C9 H9C . . . 109.469 no
    H9B C9 H9C . . . 109.470 no
    C7 C10 H10A . . . 109.472 no
    C7 C10 H10B . . . 109.473 no
    C7 C10 H10C . . . 109.472 no
    H10A C10 H10B . . . 109.472 no
    H10A C10 H10C . . . 109.464 no
    H10B C10 H10C . . . 109.474 no
    C11 C12 H12A . . . 109.467 no
    C11 C12 H12B . . . 109.473 no
    C11 C12 H12C . . . 109.474 no
    H12A C12 H12B . . . 109.472 no
    H12A C12 H12C . . . 109.466 no
    H12B C12 H12C . . . 109.475 no
    C11 C13 H13A . . . 109.473 no
    C11 C13 H13B . . . 109.475 no
    C11 C13 H13C . . . 109.468 no
    H13A C13 H13B . . . 109.476 no
    H13A C13 H13C . . . 109.463 no
    H13B C13 H13C . . . 109.472 no
    C11 C14 H14A . . . 109.471 no
    C11 C14 H14B . . . 109.473 no
    C11 C14 H14C . . . 109.466 no
    H14A C14 H14B . . . 109.468 no
    H14A C14 H14C . . . 109.475 no
    H14B C14 H14C . . . 109.473 no
    C16 C17 H17 . . . 126.206 no
    C18 C17 H17 . . . 126.198 no
    C17 C18 H18 . . . 126.137 no
    C19 C18 H18 . . . 126.139 no
    C20 C21 H21 . . . 126.155 no
    C22 C21 H21 . . . 126.156 no
    C21 C22 H22 . . . 126.369 no
    C23 C22 H22 . . . 126.370 no
    C19 C24 H24A . . . 109.466 no
    C19 C24 H24B . . . 109.471 no
    C19 C24 H24C . . . 109.467 no
    H24A C24 H24B . . . 109.474 no
    H24A C24 H24C . . . 109.473 no
    H24B C24 H24C . . . 109.476 no
    C20 C25 H25A . . . 109.472 no
    C20 C25 H25B . . . 109.473 no
    C20 C25 H25C . . . 109.478 no
    H25A C25 H25B . . . 109.464 no
    H25A C25 H25C . . . 109.468 no
    H25B C25 H25C . . . 109.473 no
loop_
    _geom_torsion_atom_site_label_1
    _geom_torsion_atom_site_label_2
    _geom_torsion_atom_site_label_3
    _geom_torsion_atom_site_label_4
    _geom_torsion_site_symmetry_1
    _geom_torsion_site_symmetry_2
    _geom_torsion_site_symmetry_3
    _geom_torsion_site_symmetry_4
    _geom_torsion
    _geom_torsion_publ_flag
    C16 N1 C19 C18 . . . . 0.27(15) no
    C16 N1 C19 C24 . . . . -179.62(12) no
    C19 N1 C16 C15 . . . . 178.62(12) no
    C19 N1 C16 C17 . . . . 0.15(15) no
    C16 N1 B1 F1 . . . . -125.79(14) no
    C16 N1 B1 F2 . . . . 113.99(15) no
    C16 N1 B1 N2 . . . . -5.49(19) no
    B1 N1 C16 C15 . . . . 4.9(2) no
    B1 N1 C16 C17 . . . . -173.54(12) no
    C19 N1 B1 F1 . . . . 61.66(19) no
    C19 N1 B1 F2 . . . . -58.56(19) no
    C19 N1 B1 N2 . . . . -178.04(12) no
    B1 N1 C19 C18 . . . . 173.90(12) no
    B1 N1 C19 C24 . . . . -6.0(2) no
    C20 N2 C23 C15 . . . . -179.76(12) no
    C20 N2 C23 C22 . . . . 0.77(15) no
    C23 N2 C20 C21 . . . . -0.21(16) no
    C23 N2 C20 C25 . . . . -179.57(12) no
    C20 N2 B1 F1 . . . . -56.02(19) no
    C20 N2 B1 F2 . . . . 64.34(18) no
    C20 N2 B1 N1 . . . . -176.57(13) no
    B1 N2 C20 C21 . . . . 179.05(12) no
    B1 N2 C20 C25 . . . . -0.3(2) no
    C23 N2 B1 F1 . . . . 123.11(13) no
    C23 N2 B1 F2 . . . . -116.52(14) no
    C23 N2 B1 N1 . . . . 2.57(19) no
    B1 N2 C23 C15 . . . . 1.0(2) no
    B1 N2 C23 C22 . . . . -178.50(12) no
    O1 C1 C2 C3 . . . . 178.10(10) no
    O1 C1 C2 C7 . . . . -2.77(17) no
    O1 C1 C6 C5 . . . . -179.44(10) no
    O1 C1 C6 C11 . . . . -0.28(19) no
    C2 C1 C6 C5 . . . . 0.85(18) no
    C2 C1 C6 C11 . . . . 180.00(11) no
    C6 C1 C2 C3 . . . . -2.16(19) no
    C6 C1 C2 C7 . . . . 176.96(11) no
    C1 C2 C3 C4 . . . . 1.87(19) no
    C1 C2 C7 C8 . . . . 60.08(16) no
    C1 C2 C7 C9 . . . . -61.75(16) no
    C1 C2 C7 C10 . . . . 179.90(11) no
    C3 C2 C7 C8 . . . . -120.82(13) no
    C3 C2 C7 C9 . . . . 117.35(13) no
    C3 C2 C7 C10 . . . . -1.00(17) no
    C7 C2 C3 C4 . . . . -177.28(10) no
    C2 C3 C4 C5 . . . . -0.29(19) no
    C2 C3 C4 C15 . . . . 179.24(11) no
    C3 C4 C5 C6 . . . . -1.14(19) no
    C3 C4 C15 C16 . . . . -47.14(18) no
    C3 C4 C15 C23 . . . . 133.53(13) no
    C5 C4 C15 C16 . . . . 132.38(13) no
    C5 C4 C15 C23 . . . . -46.95(18) no
    C15 C4 C5 C6 . . . . 179.33(11) no
    C4 C5 C6 C1 . . . . 0.86(19) no
    C4 C5 C6 C11 . . . . -178.32(11) no
    C1 C6 C11 C12 . . . . 59.64(16) no
    C1 C6 C11 C13 . . . . -63.79(15) no
    C1 C6 C11 C14 . . . . 178.40(11) no
    C5 C6 C11 C12 . . . . -121.24(12) no
    C5 C6 C11 C13 . . . . 115.33(12) no
    C5 C6 C11 C14 . . . . -2.48(17) no
    C4 C15 C16 N1 . . . . -179.89(11) no
    C4 C15 C16 C17 . . . . -1.8(2) no
    C4 C15 C23 N2 . . . . 177.05(11) no
    C4 C15 C23 C22 . . . . -3.6(2) no
    C16 C15 C23 N2 . . . . -2.3(2) no
    C16 C15 C23 C22 . . . . 177.06(13) no
    C23 C15 C16 N1 . . . . -0.6(2) no
    C23 C15 C16 C17 . . . . 177.49(13) no
    N1 C16 C17 C18 . . . . -0.52(16) no
    C15 C16 C17 C18 . . . . -178.77(14) no
    C16 C17 C18 C19 . . . . 0.67(17) no
    C17 C18 C19 N1 . . . . -0.59(17) no
    C17 C18 C19 C24 . . . . 179.29(13) no
    N2 C20 C21 C22 . . . . -0.45(17) no
    C25 C20 C21 C22 . . . . 178.88(14) no
    C20 C21 C22 C23 . . . . 0.91(16) no
    C21 C22 C23 N2 . . . . -1.04(16) no
    C21 C22 C23 C15 . . . . 179.55(13) no
loop_
    _geom_hbond_atom_site_label_D
    _geom_hbond_atom_site_label_H
    _geom_hbond_atom_site_label_A
    _geom_hbond_site_symmetry_A
    _geom_hbond_distance_DH
    _geom_hbond_distance_HA
    _geom_hbond_distance_DA
    _geom_hbond_angle_DHA
    C12 H12C F2 2_676 0.96 2.54 3.4464(18) 158
