# Supplementary material for: Crystal structure of (2-{[3,5-bis­(1,1-di­methyl­eth­yl)-4-hy­droxy­phen­yl](5-methyl-2H-pyrrol-2-yl­idene)meth­yl}-5-methyl-1H-pyrrolido-κ2 N,N′)di­fluoridoboron
Source: Acta Crystallogr E Crystallogr Commun. 2015 Aug 29;71(Pt 9):o694–5. doi: 10.1107/S2056989015015789 (PMC4555381; doi:10.1107/S2056989015015789)
Supplement: Supplementary file 2 [file e-71-0o694-Isup2.hkl]

# 
# h,k,l, Fc-squared, Fo-squared, sigma(Fo-squared) and status flag 
# 
data_I
_shelx_title ' utx47' 
_shelx_refln_list_code          4 
_shelx_F_calc_maximum      122.56 
_exptl_crystal_F_000       452.00 
_reflns_d_resolution_high  0.8347 
 
loop_ 
 _symmetry_equiv_pos_as_xyz 
 'x, y, z' 
 '-x, -y, -z' 
 
_cell_length_a     9.2518 
_cell_length_b    10.0975 
_cell_length_c    12.5142 
_cell_angle_alpha  79.364 
_cell_angle_beta   89.613 
_cell_angle_gamma  83.367 
 
_shelx_F_squared_multiplier     1.000 
 
loop_ 
 _refln_index_h 
 _refln_index_k 
 _refln_index_l 
 _refln_F_squared_calc 
 _refln_F_squared_meas 
 _refln_F_squared_sigma 
 _refln_observed_status 
   1   0   0        0.42        0.51      0.26 o 
   2   0   0    12961.52    12832.83    266.28 o 
   3   0   0      590.85      588.37      6.42 o 
   4   0   0       60.60       74.62      2.00 o 
   5   0   0      827.87      834.52      8.70 o 
   6   0   0        0.17        1.17      0.24 o 
   7   0   0        2.43        1.18      0.51 o 
  -7   1   0        0.45        7.62      4.42 o 
  -6   1   0       24.37       21.24      0.42 o 
  -5   1   0      230.69      223.99      2.12 o 
  -4   1   0      138.33      131.95      2.59 o 
  -3   1   0       66.84       64.59      1.79 o 
  -2   1   0      132.18      123.32      2.83 o 
  -1   1   0    14224.74    13039.64    416.95 o 
   0   1   0       22.85       23.03      0.34 o 
   1   1   0    12997.79    12909.06    265.80 o 
   2   1   0     2531.89     2392.48     26.82 o 
   3   1   0    13005.67    13347.51    251.56 o 
   4   1   0      278.42      256.26      2.45 o 
   5   1   0       14.99       18.18      0.45 o 
   6   1   0      133.23      115.00      1.48 o 
   7   1   0      144.03      138.04      5.92 o 
   8   1   0        9.08        9.47      1.24 o 
   9   1   0       16.66       12.99      1.18 o 
  -8   2   0      131.01      127.33      3.90 o 
  -7   2   0        3.57        3.33      1.19 o 
  -6   2   0       58.07       65.86      2.19 o 
  -5   2   0        0.26        2.69      0.72 o 
  -4   2   0     2194.16     2429.49     31.61 o 
  -3   2   0        1.67        1.13      0.23 o 
  -2   2   0     4779.53     4852.16     66.80 o 
  -1   2   0        3.11        6.67      0.64 o 
   0   2   0     1871.40     1732.23     18.05 o 
   1   2   0       15.82       16.70      0.98 o 
   2   2   0      486.42      494.93      4.91 o 
   3   2   0       36.95       31.72      0.52 o 
   4   2   0     1916.06     2082.93     22.84 o 
   5   2   0     1312.68     1356.46     18.15 o 
   6   2   0      377.98      371.54      8.07 o 
   7   2   0       95.24       96.56      2.54 o 
   8   2   0       52.76       53.78      2.70 o 
   9   2   0        7.27       10.88      1.41 o 
  10   2   0       10.64       13.04      1.16 o 
  -9   3   0      284.66      259.53      8.04 o 
  -8   3   0        2.13        0.16      0.84 o 
  -7   3   0      686.87      629.34     14.24 o 
  -6   3   0      376.82      375.22     12.11 o 
  -5   3   0      175.41      158.62      2.20 o 
  -4   3   0      582.93      562.28      6.64 o 
  -3   3   0      742.42      750.59     13.66 o 
  -2   3   0        7.76        8.11      0.67 o 
  -1   3   0     2863.98     2822.31     35.11 o 
   0   3   0      522.28      509.53      4.55 o 
   1   3   0       57.77       43.16      0.79 o 
   2   3   0     4579.56     4605.13     75.58 o 
   3   3   0      403.39      428.81      4.72 o 
   4   3   0      532.65      520.34      5.54 o 
   5   3   0      400.62      401.37      5.35 o 
   6   3   0      326.57      330.09      5.51 o 
   7   3   0       89.61       97.59     14.27 o 
   8   3   0      664.84      629.93     14.53 o 
   9   3   0        0.18        1.32      1.25 o 
  10   3   0      102.11      109.22      4.97 o 
  -9   4   0       42.07       42.53      1.93 o 
  -8   4   0     1426.34     1314.93     89.89 o 
  -7   4   0       20.77       21.56      1.36 o 
  -6   4   0      236.06      240.06      5.50 o 
  -5   4   0       54.96       63.78      2.62 o 
  -4   4   0       62.38       78.13      2.25 o 
  -3   4   0      961.46      993.15     12.59 o 
  -2   4   0        0.02        3.76      0.50 o 
  -1   4   0      176.49      152.16      2.22 o 
   0   4   0      133.00      136.63      1.47 o 
   1   4   0       15.99       14.01      0.44 o 
   2   4   0       94.67      106.31      2.30 o 
   3   4   0      309.91      325.11      4.00 o 
   4   4   0       43.93       46.26      0.89 o 
   5   4   0      740.91      735.03     10.24 o 
   6   4   0       17.79       20.04      1.13 o 
   7   4   0       19.56       19.59      2.89 o 
   8   4   0        0.01        3.42      1.03 o 
   9   4   0        0.72        2.67      0.76 o 
  10   4   0        2.27        6.71      1.57 o 
  -9   5   0      814.52      859.68     27.84 o 
  -8   5   0       20.85       22.15      1.18 o 
  -7   5   0      384.28      383.55      9.20 o 
  -6   5   0      229.54      239.72      5.71 o 
  -5   5   0       51.07       55.00      2.26 o 
  -4   5   0       16.09       11.70      0.77 o 
  -3   5   0        3.79        4.37      0.38 o 
  -2   5   0       62.09       53.00      0.97 o 
  -1   5   0      514.00      556.47      6.18 o 
   0   5   0       29.54       38.86      0.58 o 
   1   5   0      167.02      168.99      1.50 o 
   2   5   0       11.78        7.52      0.50 o 
   3   5   0      364.80      335.91      3.69 o 
   4   5   0       33.80       44.35      0.87 o 
   5   5   0       23.40       21.31      0.59 o 
   6   5   0      135.91      128.29      3.06 o 
   7   5   0        8.68        7.32      1.46 o 
   8   5   0      667.38      684.46     17.56 o 
   9   5   0        0.50        0.56      1.69 o 
  10   5   0       12.21       12.92      1.68 o 
  -8   6   0      148.28      136.16     12.19 o 
  -7   6   0       36.69       39.32      2.25 o 
  -6   6   0      265.19      261.86      6.31 o 
  -5   6   0        5.66        7.36      1.89 o 
  -4   6   0       14.05       13.63      1.49 o 
  -3   6   0      303.46      333.71      4.98 o 
  -2   6   0      229.09      229.15      4.94 o 
  -1   6   0       64.84       71.39      1.19 o 
   0   6   0      302.60      306.04      4.08 o 
   1   6   0      271.69      271.44      4.04 o 
   2   6   0      296.91      293.56      3.33 o 
   3   6   0      132.86      136.63      1.90 o 
   4   6   0        3.40        2.03      0.52 o 
   5   6   0      377.23      382.68      6.52 o 
   6   6   0       68.85       71.78      4.87 o 
   7   6   0      605.83      644.56     15.86 o 
   8   6   0       70.05       79.31      3.12 o 
   9   6   0       60.64       61.74      3.02 o 
  10   6   0      108.93      111.73      4.05 o 
  -8   7   0       18.68       19.49      1.70 o 
  -7   7   0        0.02       -0.36      0.84 o 
  -6   7   0       11.41       17.52      1.88 o 
  -5   7   0       10.11        9.23      2.35 o 
  -4   7   0      279.39      273.93      7.26 o 
  -3   7   0        0.10        0.63      0.40 o 
  -2   7   0      466.37      442.73      6.65 o 
  -1   7   0      483.43      472.10      7.06 o 
   0   7   0       87.45       85.85      2.33 o 
   1   7   0        6.46        6.88      1.06 o 
   2   7   0       38.86       43.87      1.75 o 
   3   7   0       13.13        8.62      0.65 o 
   4   7   0      783.29      781.56     12.80 o 
   5   7   0        0.57       -0.12      0.46 o 
   6   7   0      408.97      443.80     10.06 o 
   7   7   0       57.26       62.58      2.42 o 
   8   7   0       58.30       62.63      2.58 o 
   9   7   0        1.53        1.47      0.95 o 
  -7   8   0        3.73        3.66      0.77 o 
  -6   8   0       35.72       36.91      1.74 o 
  -5   8   0        0.33       -0.23      0.85 o 
  -4   8   0        6.72        7.35      1.61 o 
  -3   8   0      405.85      387.90     10.34 o 
  -2   8   0       17.16       20.32      0.85 o 
  -1   8   0      478.48      429.40      7.77 o 
   0   8   0        1.15        0.15      0.68 o 
   1   8   0        0.97        1.32      0.90 o 
   2   8   0       41.97       45.44      1.91 o 
   3   8   0       38.06       39.43      1.74 o 
   4   8   0       17.28       16.63      1.30 o 
   5   8   0       14.60       12.44      0.76 o 
   6   8   0       64.88       67.98      2.26 o 
   7   8   0       72.26       74.40      3.83 o 
   8   8   0       70.73       73.90      2.24 o 
   9   8   0       45.23       34.64      6.28 o 
  -6   9   0        0.02       -0.11      0.61 o 
  -5   9   0        9.77       10.03      1.13 o 
  -4   9   0       47.77       45.59      1.86 o 
  -3   9   0       86.73       92.05      4.89 o 
  -2   9   0       39.58       37.64      1.86 o 
  -1   9   0       95.73       90.66      2.64 o 
   0   9   0        0.32        0.00      0.63 o 
   1   9   0       53.58       54.51      1.95 o 
   2   9   0      232.23      227.36      4.61 o 
   3   9   0       21.97       21.89      1.34 o 
   4   9   0       10.86        9.56      1.06 o 
   5   9   0        3.93        3.36      0.87 o 
   6   9   0       23.64       25.14      1.93 o 
   7   9   0       12.25        7.24      2.23 o 
   8   9   0        0.70        0.81      0.74 o 
  -4  10   0       13.03       13.60      0.98 o 
  -3  10   0      179.57      182.81      8.95 o 
  -2  10   0      162.76      163.84      3.92 o 
  -1  10   0      647.10      657.38     12.09 o 
   0  10   0       53.42       59.21      1.95 o 
   1  10   0      137.30      143.16      3.85 o 
   2  10   0        9.84        9.40      1.10 o 
   3  10   0      275.12      290.02      5.50 o 
   4  10   0       83.51       89.34      2.37 o 
   5  10   0       88.98       85.29      5.42 o 
   6  10   0        0.83       -0.68      2.08 o 
   7  10   0       16.68       22.52      3.09 o 
  -2  11   0       74.52       79.25      4.66 o 
  -1  11   0       56.31       61.48      2.03 o 
   0  11   0       28.07       24.13      1.09 o 
   1  11   0       86.65       84.36      2.26 o 
   2  11   0       17.20       13.90      1.17 o 
   3  11   0        9.94       12.65      0.97 o 
   4  11   0      206.46      228.86      8.29 o 
   5  11   0        1.93        2.56      0.68 o 
  -4 -11   1        3.99        3.56      0.73 o 
  -3 -11   1       12.58       10.44      0.96 o 
  -2 -11   1        6.81        6.87      1.08 o 
  -1 -11   1       38.58       42.42      1.51 o 
   0 -11   1       25.98       22.76      1.22 o 
   1 -11   1       35.10       41.47      1.34 o 
   2 -11   1        4.38        3.04      2.49 o 
  -6 -10   1      228.58      221.09     42.92 o 
  -5 -10   1       18.50       21.87      1.00 o 
  -4 -10   1        6.43        5.18      1.02 o 
  -3 -10   1      153.54      156.44      3.43 o 
  -2 -10   1        3.51        4.01      1.00 o 
  -1 -10   1       21.01       22.08      1.39 o 
   0 -10   1       41.18       39.55      1.60 o 
   1 -10   1       53.11       54.73      2.01 o 
   2 -10   1      134.01      130.96      2.53 o 
   3 -10   1       72.54       83.49      3.96 o 
   4 -10   1        9.98       15.05      1.34 o 
  -7  -9   1        0.43       -0.23      0.37 o 
  -6  -9   1        7.68        8.98      0.94 o 
  -5  -9   1       32.05       32.71      1.40 o 
  -4  -9   1      202.51      199.43      4.02 o 
  -3  -9   1        0.65        0.77      0.82 o 
  -2  -9   1       42.94       42.50      2.07 o 
  -1  -9   1      367.78      377.50      7.71 o 
   0  -9   1        0.00        0.70      0.79 o 
   1  -9   1       36.55       37.48      1.50 o 
   2  -9   1        7.47        8.20      0.87 o 
   3  -9   1      327.51      321.43      9.19 o 
   4  -9   1        3.63        3.70      0.97 o 
   5  -9   1       43.80       46.67      1.70 o 
   6  -9   1      121.66      149.35      4.49 o 
  -8  -8   1       46.22       48.77      2.69 o 
  -7  -8   1        1.32        2.06      0.83 o 
  -6  -8   1      164.24      157.63      4.53 o 
  -5  -8   1      133.88      128.43      2.35 o 
  -4  -8   1       65.09       62.17      1.89 o 
  -3  -8   1       33.66       31.26      1.55 o 
  -2  -8   1      185.25      186.14      4.27 o 
  -1  -8   1       51.44       45.72      1.98 o 
   0  -8   1        0.34        0.90      0.91 o 
   1  -8   1        0.66        0.89      0.74 o 
   2  -8   1        1.38        0.77      0.55 o 
   3  -8   1        1.83        2.31      0.65 o 
   4  -8   1        2.03        0.51      0.86 o 
   5  -8   1       31.72       34.55      2.12 o 
   6  -8   1       92.05       91.14      2.56 o 
   7  -8   1       25.17       23.03      2.96 o 
  -9  -7   1       55.09       53.15      6.06 o 
  -8  -7   1        5.62        7.59      1.03 o 
  -7  -7   1      715.76      762.25     18.31 o 
  -6  -7   1        1.07        0.93      0.68 o 
  -5  -7   1        6.02        5.40      0.69 o 
  -4  -7   1       32.48       35.22      1.08 o 
  -3  -7   1      303.65      315.23      5.80 o 
  -2  -7   1       81.03       94.22      2.38 o 
  -1  -7   1       35.09       29.57      1.41 o 
   0  -7   1        0.40        0.87      0.83 o 
   1  -7   1      109.53       93.45      1.77 o 
   2  -7   1        5.30        7.44      0.71 o 
   3  -7   1       79.76       73.52      1.89 o 
   4  -7   1      787.52      795.60     22.73 o 
   5  -7   1      205.13      214.72      5.33 o 
   6  -7   1      300.98      324.94      7.92 o 
   7  -7   1        0.18        0.97      0.89 o 
 -10  -6   1       12.06       12.69      1.64 o 
  -9  -6   1        2.49        2.89      0.72 o 
  -8  -6   1      143.80      149.77      3.86 o 
  -7  -6   1        5.91        8.08      1.15 o 
  -6  -6   1        2.73        3.54      0.82 o 
  -5  -6   1       21.95       21.44      0.88 o 
  -4  -6   1       12.10       14.00      0.82 o 
  -3  -6   1      187.80      182.27      2.54 o 
  -2  -6   1      113.79      133.15      2.85 o 
  -1  -6   1       33.83       29.40      1.02 o 
   0  -6   1        0.22        0.62      0.28 o 
   1  -6   1        0.43        4.21      0.63 o 
   2  -6   1       15.49       16.63      0.80 o 
   3  -6   1      144.14      151.52      2.68 o 
   4  -6   1      252.37      252.77      4.61 o 
   5  -6   1      647.80      639.13     16.87 o 
   6  -6   1       63.13       68.28      2.44 o 
   7  -6   1      206.99      217.16      7.53 o 
   8  -6   1       33.26       40.64      2.37 o 
 -10  -5   1        2.73        4.70      1.42 o 
  -9  -5   1        0.30        2.15      1.53 o 
  -8  -5   1       14.94       16.72      3.44 o 
  -7  -5   1       25.89       24.97      1.90 o 
  -6  -5   1       74.90       69.00      1.78 o 
  -5  -5   1      111.49       93.70      1.79 o 
  -4  -5   1       54.68       50.99      0.96 o 
  -3  -5   1      358.30      398.70      4.56 o 
  -2  -5   1       12.10       14.04      0.56 o 
  -1  -5   1      329.74      371.12      3.18 o 
   0  -5   1       26.89       21.27      0.59 o 
   1  -5   1       79.79       98.36      1.45 o 
   2  -5   1        1.78        4.74      0.49 o 
   3  -5   1       50.23       47.61      1.05 o 
   4  -5   1       32.69       38.98      1.42 o 
   5  -5   1      103.15       91.75      2.03 o 
   6  -5   1       75.77       81.07      2.61 o 
   7  -5   1        5.50        5.41      1.21 o 
   8  -5   1       62.53       70.04      3.13 o 
   9  -5   1        5.25        9.14      1.24 o 
 -10  -4   1      140.31      158.90      5.24 o 
  -9  -4   1       40.55       38.46      2.72 o 
  -8  -4   1        0.11       -0.17      0.65 o 
  -7  -4   1        1.99        2.64      0.79 o 
  -6  -4   1       71.97       72.71      1.93 o 
  -5  -4   1      207.89      223.98      3.05 o 
  -4  -4   1        5.20        9.77      0.48 o 
  -3  -4   1      447.88      493.23      5.53 o 
  -2  -4   1      114.14      111.43      1.71 o 
  -1  -4   1      404.44      426.13      3.76 o 
   0  -4   1      109.06       94.36      1.01 o 
   1  -4   1      773.44      798.99      9.31 o 
   2  -4   1       45.03       30.55      0.79 o 
   3  -4   1       18.02       25.89      0.83 o 
   4  -4   1      442.84      461.02      6.09 o 
   5  -4   1       18.41       17.34      0.96 o 
   6  -4   1       66.60       63.13      2.58 o 
   7  -4   1      192.64      166.67     12.59 o 
   8  -4   1       15.04       17.32      1.86 o 
   9  -4   1       23.46       29.76      1.70 o 
 -10  -3   1        5.22        6.71      1.33 o 
  -9  -3   1        1.88        3.68      1.45 o 
  -8  -3   1        6.85       10.98      1.97 o 
  -7  -3   1       23.28       29.97      1.91 o 
  -6  -3   1      625.47      657.01      9.86 o 
  -5  -3   1      106.31       97.98      1.78 o 
  -4  -3   1     1813.88     1927.70     25.72 o 
  -3  -3   1        4.08        3.14      0.57 o 
  -2  -3   1      807.53      891.92     10.33 o 
  -1  -3   1     1615.98     1560.08     16.00 o 
   0  -3   1     1088.13     1065.08     10.19 o 
   1  -3   1     2355.64     2185.56     60.44 o 
   2  -3   1      218.99      197.90      2.28 o 
   3  -3   1       16.54       12.47      0.57 o 
   4  -3   1     1125.45     1272.17     17.04 o 
   5  -3   1      290.27      299.53      4.21 o 
   6  -3   1     2010.15     1993.55     58.05 o 
   7  -3   1        0.00       -1.24      1.24 o 
   8  -3   1       27.45       21.26      1.72 o 
   9  -3   1        0.24        0.94      1.23 o 
 -10  -2   1       80.68       80.23      2.85 o 
  -9  -2   1       35.60       40.09      2.31 o 
  -8  -2   1       41.26       42.60      2.59 o 
  -7  -2   1       99.18       95.75      2.09 o 
  -6  -2   1      188.02      184.15      2.92 o 
  -5  -2   1     3765.41     4099.07     72.03 o 
  -4  -2   1        1.44        2.38      0.28 o 
  -3  -2   1     3068.75     3291.64     45.86 o 
  -2  -2   1       48.36       57.06      1.11 o 
  -1  -2   1      214.75      220.79      2.32 o 
   0  -2   1      397.31      358.58      3.27 o 
   1  -2   1      125.69      129.63      2.11 o 
   2  -2   1      171.55      145.70      1.92 o 
   3  -2   1     1341.31     1406.91     14.10 o 
   4  -2   1      796.11      792.10      8.24 o 
   5  -2   1     2007.08     2029.67     30.00 o 
   6  -2   1      117.62      105.68      1.57 o 
   7  -2   1      112.58      114.14      3.96 o 
   8  -2   1       29.07       27.46      1.63 o 
  -9  -1   1        4.49        3.71      1.01 o 
  -8  -1   1        1.94        1.71      0.63 o 
  -7  -1   1       89.94       78.62      4.23 o 
  -6  -1   1      191.33      175.72      2.11 o 
  -5  -1   1       38.91       41.66      0.74 o 
  -4  -1   1     1958.55     2125.70     23.34 o 
  -3  -1   1      267.52      236.47      2.65 o 
  -2  -1   1     9894.49     9966.13    170.87 o 
  -1  -1   1        0.07        0.18      0.16 o 
   0  -1   1        3.50        2.75      0.30 o 
   1  -1   1        0.12        0.01      0.16 o 
   2  -1   1     8815.09     8726.39    143.18 o 
   3  -1   1     2269.64     2375.05     26.56 o 
   4  -1   1     1143.29     1239.27     13.81 o 
   5  -1   1      120.78      133.23      1.33 o 
   6  -1   1       32.61       39.90      0.83 o 
   7  -1   1       20.59       17.73      1.10 o 
  -8   0   1      396.78      367.81     14.19 o 
  -7   0   1        1.11        2.94      1.10 o 
  -6   0   1        1.99        5.94      0.27 o 
  -5   0   1       97.34       88.65      3.15 o 
  -4   0   1        5.01        6.11      0.40 o 
  -3   0   1      150.40      145.29      2.39 o 
  -2   0   1       24.73       33.85      0.89 o 
  -1   0   1      152.61      163.07      1.43 o 
   0   0   1       86.76       82.16      0.93 o 
   1   0   1       70.64       74.64      0.70 o 
   2   0   1     1292.80     1295.40     12.48 o 
   3   0   1     2408.14     2394.61     30.59 o 
   4   0   1        0.44        1.31      0.39 o 
   5   0   1     2088.55     2133.76     27.18 o 
   6   0   1        0.81        1.17      0.24 o 
   7   0   1        9.33        7.11      0.69 o 
  -8   1   1       42.14       36.68      1.87 o 
  -7   1   1        6.42        6.05      0.64 o 
  -6   1   1       61.81       61.34      0.89 o 
  -5   1   1       83.45       92.01      1.00 o 
  -4   1   1      716.34      797.76      8.19 o 
  -3   1   1     1461.56     1545.23     15.50 o 
  -2   1   1     9382.21     9259.87    154.50 o 
  -1   1   1      814.90      789.70      6.92 o 
   0   1   1      174.06      181.48      1.45 o 
   1   1   1     2344.75     2260.62     24.36 o 
   2   1   1    15022.13    15122.21    295.67 o 
   3   1   1     3527.06     3570.55     44.64 o 
   4   1   1       46.58       35.92      2.70 o 
   5   1   1        5.46        2.62      0.30 o 
   6   1   1      166.30      141.62      1.75 o 
   7   1   1        6.37        5.78      0.91 o 
   8   1   1       31.81       30.46      1.23 o 
  -8   2   1        2.03        1.93      0.73 o 
  -7   2   1       87.46       80.02      2.13 o 
  -6   2   1       31.25       27.09      1.57 o 
  -5   2   1     1605.37     1601.45     19.00 o 
  -4   2   1     1476.85     1514.20     17.61 o 
  -3   2   1      407.66      459.19      4.28 o 
  -2   2   1      293.08      341.71      4.68 o 
  -1   2   1       97.67       93.93      1.21 o 
   0   2   1      649.88      605.39      5.40 o 
   1   2   1       50.72       47.30      0.81 o 
   2   2   1      728.73      782.05      7.70 o 
   3   2   1      125.20      130.70      1.16 o 
   4   2   1     1164.87     1240.88     12.11 o 
   5   2   1     1662.78     1770.80     24.88 o 
   6   2   1      825.91      810.50     12.81 o 
   7   2   1       38.18       39.61      1.62 o 
   8   2   1       16.60       20.99      1.56 o 
   9   2   1        0.80        1.56      0.93 o 
  10   2   1       13.63       12.12      1.01 o 
  -9   3   1       26.14       30.78      1.92 o 
  -8   3   1       61.89       58.54      2.02 o 
  -7   3   1       26.25       26.45      1.37 o 
  -6   3   1     3224.33     3359.76     99.79 o 
  -5   3   1      335.67      346.72      7.71 o 
  -4   3   1     2275.86     2361.72     35.55 o 
  -3   3   1       72.31       79.49      1.22 o 
  -2   3   1       35.22       31.07      0.90 o 
  -1   3   1     1180.03     1230.21     12.84 o 
   0   3   1      433.49      437.01      4.04 o 
   1   3   1      276.55      269.18      3.08 o 
   2   3   1     3433.95     3522.90     46.76 o 
   3   3   1     1970.10     1954.00     22.44 o 
   4   3   1      117.65      113.87      2.53 o 
   5   3   1      582.03      612.50      7.23 o 
   6   3   1      196.78      201.87      5.19 o 
   7   3   1     2946.40     3051.87     92.19 o 
   8   3   1       73.28       65.49      8.07 o 
   9   3   1      463.30      434.70     20.76 o 
  10   3   1       13.02       11.97      1.31 o 
  -9   4   1        7.76        8.30      1.71 o 
  -8   4   1      293.67      286.75      6.56 o 
  -7   4   1      279.66      271.60      6.72 o 
  -6   4   1      284.24      280.70      6.38 o 
  -5   4   1      283.05      292.21      7.06 o 
  -4   4   1       77.43       81.02      1.91 o 
  -3   4   1      799.40      820.20      9.17 o 
  -2   4   1        4.61        0.81      0.10 o 
  -1   4   1      183.15      161.15      1.55 o 
   0   4   1      571.19      604.56      5.41 o 
   1   4   1        0.03        0.18      0.16 o 
   2   4   1       91.72       98.40      1.00 o 
   3   4   1       51.92       54.63      1.59 o 
   4   4   1      467.38      519.83      5.59 o 
   5   4   1        4.02        4.12      0.99 o 
   6   4   1       47.07       56.03      2.16 o 
   7   4   1        1.31        2.91      2.21 o 
   8   4   1     1842.97     1886.51     50.46 o 
   9   4   1       34.61       35.28      1.70 o 
  10   4   1     2087.06     2225.07     85.04 o 
  -9   5   1      475.97      281.82     10.60 o 
  -8   5   1        2.89        1.16      0.92 o 
  -7   5   1      375.20      395.99      9.00 o 
  -6   5   1       35.36       39.23      1.99 o 
  -5   5   1       99.22       97.95      3.03 o 
  -4   5   1       14.77       10.15      1.29 o 
  -3   5   1       17.18       16.32      0.55 o 
  -2   5   1       26.45       24.31      0.64 o 
  -1   5   1      526.39      571.40      6.41 o 
   0   5   1       12.81       12.72      0.44 o 
   1   5   1       37.35       37.85      0.56 o 
   2   5   1       14.97       15.12      0.37 o 
   3   5   1      147.93      134.30      1.80 o 
   4   5   1       67.29       64.62      1.06 o 
   5   5   1       15.04       11.82      0.45 o 
   6   5   1        1.70        7.82      2.56 o 
   7   5   1       38.96       38.45      2.76 o 
   8   5   1       78.35       72.98      2.62 o 
   9   5   1      442.88      487.95     14.39 o 
  10   5   1       24.08       20.35      5.64 o 
  -8   6   1      203.93      208.61      4.62 o 
  -7   6   1        6.12        7.72      1.22 o 
  -6   6   1      391.97      405.27     10.12 o 
  -5   6   1       33.81       34.17      1.99 o 
  -4   6   1      871.05      871.44     20.35 o 
  -3   6   1       12.27       12.58      0.71 o 
  -2   6   1      690.48      694.20     10.23 o 
  -1   6   1        0.97        1.30      0.41 o 
   0   6   1      235.85      194.68      2.07 o 
   1   6   1       11.91       13.53      0.32 o 
   2   6   1     1018.68     1120.18     13.49 o 
   3   6   1      248.76      237.67      2.86 o 
   4   6   1       97.50      103.98      1.90 o 
   5   6   1      145.04      126.37      3.80 o 
   6   6   1      817.53      864.17     21.19 o 
   7   6   1       11.46       12.32      1.84 o 
   8   6   1       34.90       41.91      2.85 o 
   9   6   1       49.83       52.69      2.07 o 
  10   6   1       24.30       26.20      2.09 o 
  -8   7   1        0.97        1.00      0.62 o 
  -7   7   1        3.40        2.54      1.04 o 
  -6   7   1       19.32       23.67      1.73 o 
  -5   7   1      239.07      240.76      5.97 o 
  -4   7   1        1.47        1.03      1.04 o 
  -3   7   1      857.10      827.09     19.29 o 
  -2   7   1        8.91        8.65      0.72 o 
  -1   7   1     2155.05     2285.34     43.24 o 
   0   7   1       12.59       13.09      0.51 o 
   1   7   1      106.67      101.42      2.48 o 
   2   7   1      322.83      321.41      5.70 o 
   3   7   1      292.71      262.89      3.93 o 
   4   7   1     1519.46     1539.50     27.01 o 
   5   7   1      244.39      238.62      4.30 o 
   6   7   1       98.04       95.37      3.47 o 
   7   7   1       27.64       27.08      3.48 o 
   8   7   1        1.35        1.64      1.01 o 
   9   7   1        0.26        0.58      0.94 o 
  -7   8   1        2.03        1.96      0.81 o 
  -6   8   1       88.65       90.60      2.82 o 
  -5   8   1        0.27        1.06      0.99 o 
  -4   8   1        0.10       -1.26      1.26 o 
  -3   8   1       28.45       26.06      1.67 o 
  -2   8   1      792.91      765.09     15.58 o 
  -1   8   1       96.33       89.78      2.14 o 
   0   8   1      778.18      768.69     14.28 o 
   1   8   1       13.81       12.82      1.37 o 
   2   8   1     1050.21     1107.01     26.68 o 
   3   8   1      613.20      596.38     11.95 o 
   4   8   1       95.20       86.81      1.75 o 
   5   8   1        0.32        0.28      0.54 o 
   6   8   1       62.21       62.57      2.30 o 
   7   8   1       44.54       45.99      1.99 o 
   8   8   1       13.17       15.67      1.31 o 
   9   8   1        0.03       -0.43      0.89 o 
  -6   9   1        5.33        5.84      0.98 o 
  -5   9   1       27.88       20.79      2.57 o 
  -4   9   1        3.92        4.82      1.06 o 
  -3   9   1       34.07       39.92      1.95 o 
  -2   9   1        2.13        2.27      0.70 o 
  -1   9   1      692.05      716.27     58.14 o 
   0   9   1       41.81       40.67      1.52 o 
   1   9   1     1219.51     1398.27    175.10 o 
   2   9   1      257.30      242.60      5.10 o 
   3   9   1      301.21      304.21      5.73 o 
   4   9   1      182.83      187.70      5.84 o 
   5   9   1        0.05       -0.27      2.20 o 
   6   9   1        1.06        1.27      0.97 o 
   7   9   1       44.16       48.00      1.77 o 
   8   9   1        0.01        0.17      0.60 o 
  -5  10   1        1.14        0.92      1.05 o 
  -4  10   1      143.88      164.75      4.05 o 
  -3  10   1      136.95      136.93      3.21 o 
  -2  10   1      118.99      121.96      4.42 o 
  -1  10   1      163.54      163.24      7.26 o 
   0  10   1       96.87       98.98      2.35 o 
   1  10   1      154.88      163.33      3.38 o 
   2  10   1      341.57      343.23      6.74 o 
   3  10   1       10.52       12.90      1.10 o 
   4  10   1      185.51      192.76      8.05 o 
   5  10   1       14.21       11.10      1.06 o 
   6  10   1       75.54       86.08      3.85 o 
   7  10   1       60.48       63.97      3.01 o 
  -3  11   1      170.67      182.27      7.99 o 
  -2  11   1        0.03       -0.21      0.47 o 
  -1  11   1       10.99       12.87      1.51 o 
   0  11   1       39.08       36.24      2.30 o 
   1  11   1        1.44        1.44      0.64 o 
   2  11   1       18.89       21.80      1.28 o 
   3  11   1       29.20       29.26      1.52 o 
   4  11   1       26.93       26.12      1.44 o 
   5  11   1        5.25        7.70      1.13 o 
   1  12   1       10.44       10.34      1.58 o 
  -4 -11   2       24.96       35.25      1.53 o 
  -3 -11   2       12.31       14.28      1.02 o 
  -2 -11   2       51.58       53.56      1.66 o 
  -1 -11   2       41.40       41.37      1.67 o 
   0 -11   2        2.53        2.99      0.72 o 
   1 -11   2       46.53       47.63      1.74 o 
  -6 -10   2        0.01        0.08      0.58 o 
  -5 -10   2       10.30        7.92      0.82 o 
  -4 -10   2        9.28       12.71      1.07 o 
  -3 -10   2       23.60       23.93      1.58 o 
  -2 -10   2        0.78        5.99      1.37 o 
  -1 -10   2      255.74      274.63      5.40 o 
   0 -10   2       32.91       37.30      1.59 o 
   1 -10   2       74.12       70.86      2.12 o 
   2 -10   2        9.59        8.70      0.82 o 
   3 -10   2       12.53       12.24      2.27 o 
   4 -10   2       41.47       44.12      3.32 o 
  -7  -9   2       12.42        8.35      2.32 o 
  -6  -9   2       59.65       57.96      3.82 o 
  -5  -9   2       68.80       69.02      2.26 o 
  -4  -9   2       48.32       52.89      1.82 o 
  -3  -9   2       64.24       64.74      2.36 o 
  -2  -9   2        0.06        1.28      1.38 o 
  -1  -9   2       70.58       64.02      2.21 o 
   0  -9   2       27.80       27.77      1.93 o 
   1  -9   2       18.54       21.29      1.28 o 
   2  -9   2        0.26       -0.23      0.67 o 
   3  -9   2        1.27        1.30      0.76 o 
   4  -9   2       44.44       42.63      3.55 o 
   5  -9   2        4.06        5.44      0.78 o 
  -8  -8   2        2.69        2.75      0.73 o 
  -7  -8   2        4.48        3.90      0.61 o 
  -6  -8   2       94.70       90.00      2.76 o 
  -5  -8   2       19.08       19.46      1.10 o 
  -4  -8   2       24.15       26.80      1.57 o 
  -3  -8   2        0.17        0.57      0.91 o 
  -2  -8   2       25.63       24.62      1.53 o 
  -1  -8   2      170.53      159.43      3.59 o 
   0  -8   2        1.09        1.84      0.90 o 
   1  -8   2        2.92        1.62      0.89 o 
   2  -8   2        3.44        3.84      0.70 o 
   3  -8   2       11.63       13.03      1.08 o 
   4  -8   2       42.77       46.26      1.82 o 
   5  -8   2        4.31        4.48      0.98 o 
   6  -8   2      113.10      104.82      8.69 o 
  -9  -7   2       35.16       35.23      2.16 o 
  -8  -7   2       12.45       13.00      1.02 o 
  -7  -7   2        0.16        0.32      0.54 o 
  -6  -7   2       98.21      101.66      2.46 o 
  -5  -7   2       61.39       62.01      1.50 o 
  -4  -7   2        1.29        2.91      0.61 o 
  -3  -7   2      241.97      241.98      4.71 o 
  -2  -7   2      181.27      179.07      3.99 o 
  -1  -7   2        9.13        8.76      1.19 o 
   0  -7   2       24.14       20.23      1.73 o 
   1  -7   2      225.90      234.34      4.58 o 
   2  -7   2      106.85      102.22      2.06 o 
   3  -7   2       63.43       72.19      2.44 o 
   4  -7   2       53.63       52.34      1.82 o 
   5  -7   2       45.03       37.42      3.84 o 
   6  -7   2        0.79        0.56      0.69 o 
   7  -7   2        1.33        1.13      1.25 o 
  -9  -6   2       36.40       42.28      4.12 o 
  -8  -6   2       51.63       42.61      3.10 o 
  -7  -6   2      107.14      111.17      3.77 o 
  -6  -6   2       26.17       27.14      1.58 o 
  -5  -6   2      194.09      200.62      3.52 o 
  -4  -6   2     1079.54     1101.06     18.20 o 
  -3  -6   2      149.61      112.51      1.66 o 
  -2  -6   2       84.28       87.43      2.19 o 
  -1  -6   2       55.92       46.23      1.63 o 
   0  -6   2      226.00      214.68      2.72 o 
   1  -6   2      344.62      330.26      4.28 o 
   2  -6   2      656.04      664.65     10.22 o 
   3  -6   2      289.23      263.63      5.59 o 
   4  -6   2      326.22      328.61      8.21 o 
   5  -6   2       11.26       12.53      0.92 o 
   6  -6   2      157.79      149.90     10.75 o 
   7  -6   2       34.81       33.40      2.71 o 
   8  -6   2        6.53       10.95      2.68 o 
 -10  -5   2        2.28        1.32      1.18 o 
  -9  -5   2        8.75       12.92      3.30 o 
  -8  -5   2      100.06       87.76     11.27 o 
  -7  -5   2      122.74      123.88      3.15 o 
  -6  -5   2       15.14       12.65      1.10 o 
  -5  -5   2      100.48      110.22      2.57 o 
  -4  -5   2      170.38      150.31      2.03 o 
  -3  -5   2       15.22       20.75      0.67 o 
  -2  -5   2       27.35       23.42      0.62 o 
  -1  -5   2     1173.31     1337.61     14.70 o 
   0  -5   2      359.77      410.45      4.15 o 
   1  -5   2      809.94      900.27     11.65 o 
   2  -5   2      101.61      116.42      1.77 o 
   3  -5   2       31.56       25.39      0.85 o 
   4  -5   2       33.44       30.39      1.45 o 
   5  -5   2       18.47       13.83      1.01 o 
   6  -5   2       59.10       49.70      2.21 o 
   7  -5   2        6.71        6.37      1.79 o 
   8  -5   2       11.13        7.99      1.56 o 
   9  -5   2      231.32      254.93      7.17 o 
 -10  -4   2        0.82       -1.35      1.94 o 
  -9  -4   2       66.09       66.95      3.54 o 
  -8  -4   2        2.34        2.30      0.76 o 
  -7  -4   2       11.96       11.79      0.99 o 
  -6  -4   2      261.92      253.70      4.55 o 
  -5  -4   2      173.08      185.51      3.03 o 
  -4  -4   2        0.30        0.15      0.18 o 
  -3  -4   2       32.01       40.19      0.84 o 
  -2  -4   2     1980.14     2250.35     29.08 o 
  -1  -4   2     2191.06     2420.99     27.93 o 
   0  -4   2     4975.43     5390.32     77.81 o 
   1  -4   2      319.66      333.57      3.95 o 
   2  -4   2      910.21      994.62     12.82 o 
   3  -4   2        7.22       10.62      0.70 o 
   4  -4   2        0.93        1.18      0.65 o 
   5  -4   2        8.42        8.54      1.85 o 
   6  -4   2       11.80       11.09      0.94 o 
   7  -4   2        2.84        2.50      1.53 o 
   8  -4   2       56.64       55.12      2.87 o 
   9  -4   2       91.98       94.14      3.27 o 
 -10  -3   2        0.01       -0.34      0.98 o 
  -9  -3   2       14.46       20.23      2.08 o 
  -8  -3   2       17.98       15.49      1.27 o 
  -7  -3   2       39.36       44.94      3.09 o 
  -6  -3   2        3.00        3.44      1.06 o 
  -5  -3   2       78.12       79.72      1.91 o 
  -4  -3   2        4.56        0.44      0.39 o 
  -3  -3   2      644.02      688.14      7.72 o 
  -2  -3   2     1972.38     2123.80     27.05 o 
  -1  -3   2     1529.50     1597.69     16.59 o 
   0  -3   2      232.29      212.67      1.89 o 
   1  -3   2     4112.59     4492.80     73.98 o 
   2  -3   2      506.05      459.98      4.97 o 
   3  -3   2     1530.30     1684.50     23.70 o 
   4  -3   2       75.36       73.30      1.41 o 
   5  -3   2      119.24      109.70      1.91 o 
   6  -3   2      238.60      227.94      6.51 o 
   7  -3   2       56.84       59.25      6.71 o 
   8  -3   2       18.39       21.74      2.88 o 
   9  -3   2        3.09        2.27      0.89 o 
 -10  -2   2        0.31        0.60      0.87 o 
  -9  -2   2       22.98       26.32      2.06 o 
  -8  -2   2       37.81       32.75      3.90 o 
  -7  -2   2        9.28        9.79      1.10 o 
  -6  -2   2       57.78       63.43      1.41 o 
  -5  -2   2        4.38        3.86      0.48 o 
  -4  -2   2      159.77      152.36      2.85 o 
  -3  -2   2      228.38      230.66      3.40 o 
  -2  -2   2        3.21        1.33      0.23 o 
  -1  -2   2     1298.41     1329.08     13.48 o 
   0  -2   2     1936.45     1964.21     21.31 o 
   1  -2   2        4.21        8.55      0.42 o 
   2  -2   2      569.90      567.34      5.85 o 
   3  -2   2      199.84      202.73      1.67 o 
   4  -2   2      117.61      123.29      1.68 o 
   5  -2   2       41.93       26.26      0.84 o 
   6  -2   2       55.14       58.46      2.28 o 
   7  -2   2       24.58       24.73      1.95 o 
   8  -2   2       64.75       59.64      2.58 o 
   9  -2   2        1.40        1.43      0.67 o 
 -10  -1   2        8.92        6.10      0.87 o 
  -9  -1   2       79.11       64.10      8.98 o 
  -8  -1   2      199.28      184.29      6.11 o 
  -7  -1   2      362.58      358.02      8.16 o 
  -6  -1   2       27.09       31.56      2.25 o 
  -5  -1   2      142.31      140.09      3.52 o 
  -4  -1   2      167.21      150.36      3.20 o 
  -3  -1   2      508.38      526.40      4.41 o 
  -2  -1   2       12.09       10.31      0.48 o 
  -1  -1   2      832.12      777.51      9.76 o 
   0  -1   2      214.63      221.31      2.21 o 
   1  -1   2      173.80      153.59      1.65 o 
   2  -1   2     1658.61     1693.18     17.75 o 
   3  -1   2       71.20       88.84      2.67 o 
   4  -1   2      113.43      106.06      1.13 o 
   5  -1   2      158.38      149.64      1.43 o 
   6  -1   2        0.86        1.19      0.70 o 
   7  -1   2       93.01       83.30      2.24 o 
   8  -1   2       61.94       56.87      1.87 o 
  -9   0   2      279.00      239.08      7.43 o 
  -8   0   2      630.51      585.73     15.81 o 
  -7   0   2      177.81      156.10      3.55 o 
  -6   0   2        0.01       12.17      1.86 o 
  -5   0   2      322.56      311.42      5.50 o 
  -4   0   2        5.43        2.37      0.17 o 
  -3   0   2     1227.80     1208.46     11.56 o 
  -2   0   2      137.56      134.80      1.53 o 
  -1   0   2        1.24        2.39      0.33 o 
   0   0   2    12149.26    11939.86    226.95 o 
   1   0   2       91.49       86.01      1.20 o 
   2   0   2      455.33      451.43      4.08 o 
   3   0   2     1525.65     1501.17     15.14 o 
   4   0   2       76.36       85.35      1.13 o 
   5   0   2      384.81      411.20      4.01 o 
   6   0   2        0.04        0.30      0.34 o 
   7   0   2       16.61       15.59      1.18 o 
   8   0   2      476.48      471.91     14.52 o 
  -9   1   2      322.29      283.10      8.36 o 
  -8   1   2       44.06       46.45      2.43 o 
  -7   1   2      280.01      268.79      7.54 o 
  -6   1   2        7.83        7.09      0.45 o 
  -5   1   2       37.78       35.17      0.86 o 
  -4   1   2      181.11      178.95      1.70 o 
  -3   1   2       15.75       26.10      0.81 o 
  -2   1   2     2718.50     2775.09     32.52 o 
  -1   1   2     1433.32     1350.63     15.36 o 
   0   1   2      151.46      157.09      1.63 o 
   1   1   2      276.18      268.60      2.59 o 
   2   1   2     2848.26     2799.21     32.81 o 
   3   1   2     1926.13     1905.27     20.32 o 
   4   1   2     1383.90     1480.15     15.02 o 
   5   1   2       13.37       12.08      0.48 o 
   6   1   2       26.37       24.93      1.46 o 
   7   1   2      192.74      176.49      4.24 o 
   8   1   2       17.32       18.52      1.02 o 
   9   1   2       82.61       70.55      2.82 o 
  -9   2   2        2.73        1.60      0.83 o 
  -8   2   2      205.04      192.86      6.25 o 
  -7   2   2       55.58       56.93      2.10 o 
  -6   2   2       27.94       28.54      1.50 o 
  -5   2   2       18.46       31.00      0.75 o 
  -4   2   2       34.54       38.84      0.97 o 
  -3   2   2     1981.59     2069.77     22.59 o 
  -2   2   2       12.81       12.20      0.33 o 
  -1   2   2      291.79      343.32      3.37 o 
   0   2   2     2098.13     2003.92     22.13 o 
   1   2   2      137.27      141.47      1.44 o 
   2   2   2       16.68       20.50      0.87 o 
   3   2   2     2661.13     2848.06     33.71 o 
   4   2   2       82.61       82.28      1.06 o 
   5   2   2     2956.38     3082.51     49.58 o 
   6   2   2      419.50      407.64      8.68 o 
   7   2   2      107.26      116.92      3.02 o 
   8   2   2        3.77        4.84      1.04 o 
   9   2   2        4.59        5.75      0.91 o 
  -9   3   2       36.63       34.03      1.89 o 
  -8   3   2        9.83        9.67      1.49 o 
  -7   3   2      123.58      115.43      2.94 o 
  -6   3   2        0.08        0.15      0.73 o 
  -5   3   2       15.65       13.81      1.10 o 
  -4   3   2      125.65      148.85      1.88 o 
  -3   3   2        9.60        5.75      0.31 o 
  -2   3   2      109.01      111.69      1.98 o 
  -1   3   2     1597.38     1611.03     17.72 o 
   0   3   2      631.68      632.66      5.77 o 
   1   3   2      958.89      962.54      9.19 o 
   2   3   2       71.13       62.31      1.29 o 
   3   3   2       52.50       46.65      1.87 o 
   4   3   2      137.26      147.73      3.10 o 
   5   3   2       24.47       24.54      1.14 o 
   6   3   2     1081.61     1074.91     25.02 o 
   7   3   2      173.73      179.45     11.79 o 
   8   3   2     1152.47     1119.13     26.99 o 
   9   3   2        0.88        0.43      0.71 o 
  10   3   2       71.04       64.96      8.21 o 
  -9   4   2       65.72       54.58      1.51 o 
  -8   4   2       75.95       74.59      2.21 o 
  -7   4   2       86.19       84.48      3.53 o 
  -6   4   2        2.41        1.45      1.16 o 
  -5   4   2       22.89       23.76      1.62 o 
  -4   4   2      232.89      236.71      3.74 o 
  -3   4   2      105.98      121.21      2.00 o 
  -2   4   2      187.97      161.12      1.49 o 
  -1   4   2      370.53      370.37      4.99 o 
   0   4   2     1836.81     1891.00     20.63 o 
   1   4   2       51.17       55.53      0.77 o 
   2   4   2      668.25      715.01      6.93 o 
   3   4   2      223.21      212.44      1.97 o 
   4   4   2      130.82      154.40      1.68 o 
   5   4   2      887.77      856.44     13.50 o 
   6   4   2        0.08        0.89      1.91 o 
   7   4   2      347.68      346.55      7.98 o 
   8   4   2       94.34       92.38      8.51 o 
   9   4   2      192.11      160.87      4.64 o 
  10   4   2      240.82      230.07      8.83 o 
  -9   5   2        9.90        9.28      2.09 o 
  -8   5   2       21.39       29.36      2.16 o 
  -7   5   2        6.76        6.19      1.19 o 
  -6   5   2      190.45      193.26      4.89 o 
  -5   5   2       99.82      100.48      3.69 o 
  -4   5   2       11.85       11.71      1.35 o 
  -3   5   2       75.71       65.22      1.04 o 
  -2   5   2        1.50        6.71      0.47 o 
  -1   5   2      261.94      260.59      2.44 o 
   0   5   2       25.44       40.70      0.68 o 
   1   5   2       15.96       19.80      0.51 o 
   2   5   2       15.91        9.55      0.34 o 
   3   5   2      320.87      289.64      3.15 o 
   4   5   2       12.95        7.89      0.43 o 
   5   5   2        1.49        2.29      1.00 o 
   6   5   2       46.73       56.24      2.33 o 
   7   5   2      208.80      213.77      6.93 o 
   8   5   2      220.04      212.01      5.34 o 
   9   5   2      457.79      503.29     15.70 o 
  10   5   2      131.87      117.68      4.68 o 
  -8   6   2       11.19       15.13      1.18 o 
  -7   6   2      339.54      371.00      8.49 o 
  -6   6   2       87.75       82.20      2.92 o 
  -5   6   2      171.48      165.28      4.52 o 
  -4   6   2      176.12      166.32      4.92 o 
  -3   6   2      248.79      264.13      3.77 o 
  -2   6   2      740.50      711.77      8.74 o 
  -1   6   2       17.97       21.74      0.61 o 
   0   6   2      121.27      118.88      1.57 o 
   1   6   2      518.47      541.77      9.32 o 
   2   6   2       69.01       63.24      0.97 o 
   3   6   2      850.04      827.68     11.64 o 
   4   6   2       98.29       86.75      2.02 o 
   5   6   2      121.46      107.77      2.20 o 
   6   6   2      656.21      635.78     29.92 o 
   7   6   2        9.41       10.00      1.49 o 
   8   6   2      274.45      297.63      7.20 o 
   9   6   2       38.05       37.50      1.89 o 
  10   6   2        4.83        5.66      0.85 o 
  -8   7   2       28.12       25.49      1.24 o 
  -7   7   2        1.72        2.14      0.99 o 
  -6   7   2       34.05       36.72      2.06 o 
  -5   7   2        0.55        1.46      1.12 o 
  -4   7   2      300.54      286.82      6.86 o 
  -3   7   2        7.67       10.13      1.33 o 
  -2   7   2      593.48      563.98     10.35 o 
  -1   7   2       39.93       31.20      1.04 o 
   0   7   2      113.02      118.91      1.91 o 
   1   7   2        0.02        0.46      0.65 o 
   2   7   2      827.59      822.51     15.06 o 
   3   7   2      211.74      208.21      3.43 o 
   4   7   2     2031.66     2095.29     45.38 o 
   5   7   2      477.61      464.92     10.46 o 
   6   7   2       43.03       42.95      2.16 o 
   7   7   2      468.62      513.48     11.98 o 
   8   7   2       11.04        8.72      1.37 o 
   9   7   2       59.13       62.48      2.63 o 
  -7   8   2        0.98        2.41      0.88 o 
  -6   8   2       40.35       41.09      1.96 o 
  -5   8   2        1.30        2.74      1.47 o 
  -4   8   2        5.98        8.51      1.36 o 
  -3   8   2      461.32      450.71     11.06 o 
  -2   8   2      134.55      126.98      3.19 o 
  -1   8   2      553.23      508.48      7.84 o 
   0   8   2      387.75      378.57      7.02 o 
   1   8   2       16.47       17.91      1.33 o 
   2   8   2      971.23      956.15     18.46 o 
   3   8   2      187.03      186.66      3.58 o 
   4   8   2      157.17      149.67      2.94 o 
   5   8   2        3.92        3.07      0.78 o 
   6   8   2       31.46       30.94      1.76 o 
   7   8   2        8.99        9.47      1.31 o 
   8   8   2       38.19       41.56      1.83 o 
   9   8   2        3.50        2.74      1.02 o 
  -6   9   2       22.00       23.94      1.47 o 
  -5   9   2        6.26        5.94      1.31 o 
  -4   9   2        1.64        3.31      1.07 o 
  -3   9   2        1.92        1.11      0.87 o 
  -2   9   2        6.58        6.17      0.88 o 
  -1   9   2      662.27      640.68     15.55 o 
   0   9   2        2.48        3.46      0.78 o 
   1   9   2     1533.82     1597.80    102.27 o 
   2   9   2        2.48        0.07      0.67 o 
   3   9   2      233.07      230.45      5.00 o 
   4   9   2      151.09      153.34      3.98 o 
   5   9   2      271.41      258.93      5.63 o 
   6   9   2        4.69        4.88      0.97 o 
   7   9   2       73.11       80.50      2.89 o 
   8   9   2        1.82        2.23      0.82 o 
  -5  10   2       10.28       10.09      0.97 o 
  -4  10   2       78.99       86.33      2.83 o 
  -3  10   2       92.34       95.08      2.98 o 
  -2  10   2      394.78      438.13      9.64 o 
  -1  10   2       31.44       45.33     14.16 o 
   0  10   2      482.75      477.45     15.56 o 
   1  10   2       18.17       19.16      1.34 o 
   2  10   2      233.78      225.46      5.05 o 
   3  10   2       29.06       27.67      1.51 o 
   4  10   2      719.03      768.97     17.60 o 
   5  10   2       12.40       13.21      1.70 o 
   6  10   2      663.18      692.25     24.43 o 
   7  10   2       11.34       12.60      1.75 o 
  -3  11   2      553.10      589.06     18.31 o 
  -2  11   2        7.21        7.04      0.94 o 
  -1  11   2       55.94       69.94      2.17 o 
   0  11   2        0.81        2.75      1.69 o 
   1  11   2        4.90        3.67      0.70 o 
   2  11   2        7.66        5.76      0.71 o 
   3  11   2       69.23       64.53      5.12 o 
   4  11   2       26.72       24.77      1.41 o 
   5  11   2      290.27      304.31      6.12 o 
   0  12   2       50.42       59.52      2.94 o 
   1  12   2       22.32       46.51      2.66 o 
   2  12   2       68.11       66.60      4.81 o 
  -3 -11   3       36.42       37.94      1.32 o 
  -2 -11   3       48.21       50.40      1.73 o 
  -1 -11   3        5.72        5.69      1.12 o 
   0 -11   3        2.54        3.44      0.69 o 
  -5 -10   3       46.64       43.52      2.07 o 
  -4 -10   3      200.99      198.64      5.13 o 
  -3 -10   3        0.86        2.81      1.16 o 
  -2 -10   3      129.30      129.85      3.75 o 
  -1 -10   3        0.45       -0.14      0.98 o 
   0 -10   3        5.11        5.46      0.95 o 
   1 -10   3      125.10      125.30      2.88 o 
   2 -10   3        2.89        2.18      0.53 o 
   3 -10   3       10.54        8.25      1.02 o 
  -7  -9   3      257.36      222.65     26.71 o 
  -6  -9   3        1.46        1.00      0.72 o 
  -5  -9   3       14.31       16.49      1.13 o 
  -4  -9   3       21.95       25.00      1.37 o 
  -3  -9   3      398.64      396.96      7.67 o 
  -2  -9   3      227.25      240.97      5.04 o 
  -1  -9   3       61.05       60.69      2.17 o 
   0  -9   3       32.09       37.52      1.89 o 
   1  -9   3       52.95       62.11      2.17 o 
   2  -9   3      277.48      295.48      5.36 o 
   3  -9   3       25.31       26.76      1.45 o 
   4  -9   3        0.08        0.19      0.37 o 
   5  -9   3        0.75        1.15      0.58 o 
  -8  -8   3       11.07       12.34      1.08 o 
  -7  -8   3       22.34       23.16      1.01 o 
  -6  -8   3       14.60       14.87      0.87 o 
  -5  -8   3       94.79       89.36      2.33 o 
  -4  -8   3       99.90       98.69      2.75 o 
  -3  -8   3       46.26       51.29      1.97 o 
  -2  -8   3        0.14        1.29      0.94 o 
  -1  -8   3      220.41      219.11      4.66 o 
   0  -8   3        1.90        1.22      1.03 o 
   1  -8   3       17.60       12.97      1.28 o 
   2  -8   3       28.85       25.35      1.25 o 
   3  -8   3        4.67        2.34      0.68 o 
   4  -8   3       47.88       54.48      2.49 o 
   5  -8   3        0.01        0.43      0.46 o 
   6  -8   3        4.99        3.99      1.21 o 
  -9  -7   3       15.32       15.69      1.50 o 
  -8  -7   3        2.44        1.72      0.71 o 
  -7  -7   3      171.29      161.23      4.33 o 
  -6  -7   3        8.30       10.88      0.89 o 
  -5  -7   3       13.49       18.55      0.96 o 
  -4  -7   3       54.09       64.95      2.08 o 
  -3  -7   3        4.17        7.91      1.09 o 
  -2  -7   3      116.12      124.01      2.98 o 
  -1  -7   3        0.58        0.70      0.95 o 
   0  -7   3       40.06       41.52      1.70 o 
   1  -7   3      415.20      388.39      7.54 o 
   2  -7   3      128.10      117.71      2.30 o 
   3  -7   3        7.90       10.63      0.97 o 
   4  -7   3        8.41       11.68      0.97 o 
   5  -7   3      159.51      158.22      5.45 o 
   6  -7   3       88.63       80.41     13.80 o 
   7  -7   3       14.87       15.01      1.83 o 
  -9  -6   3       36.69       24.71     11.46 o 
  -8  -6   3        0.34        0.75      0.92 o 
  -7  -6   3      122.70      121.11      4.55 o 
  -6  -6   3       11.21        8.32      0.90 o 
  -5  -6   3      200.92      201.02      4.12 o 
  -4  -6   3      169.81      168.83      3.66 o 
  -3  -6   3      349.96      360.32      5.50 o 
  -2  -6   3        6.81       10.50      1.08 o 
  -1  -6   3       13.09       10.39      1.10 o 
   0  -6   3      209.17      194.19      3.82 o 
   1  -6   3      551.75      591.77      7.90 o 
   2  -6   3       15.42       13.50      0.81 o 
   3  -6   3       22.02       20.62      0.81 o 
   4  -6   3      128.94      125.89      3.25 o 
   5  -6   3        2.32        3.21      0.84 o 
   6  -6   3      143.98      132.73     13.12 o 
   7  -6   3       53.14       66.39      5.08 o 
   8  -6   3        1.37        0.98      1.15 o 
 -10  -5   3       17.47       17.95      1.82 o 
  -9  -5   3        0.66        0.36      0.76 o 
  -8  -5   3        0.01       -0.06      0.68 o 
  -7  -5   3       61.03       56.62      3.66 o 
  -6  -5   3       23.42       20.08      1.36 o 
  -5  -5   3       52.33       51.32      2.22 o 
  -4  -5   3      235.80      238.88      4.99 o 
  -3  -5   3       22.58       24.42      0.79 o 
  -2  -5   3     2223.85     2422.75     32.44 o 
  -1  -5   3       31.45       25.74      1.00 o 
   0  -5   3        0.13        0.41      0.38 o 
   1  -5   3        3.84        4.34      0.42 o 
   2  -5   3       21.98       21.91      0.99 o 
   3  -5   3        3.18        2.52      0.53 o 
   4  -5   3       16.13       17.40      1.10 o 
   5  -5   3        0.43        0.67      0.72 o 
   6  -5   3       24.32       17.44      3.42 o 
   7  -5   3       21.04       17.01      2.39 o 
   8  -5   3       11.89       12.92      1.75 o 
 -10  -4   3        2.63        3.40      1.28 o 
  -9  -4   3       18.61       15.70      4.10 o 
  -8  -4   3        3.19        1.49      0.82 o 
  -7  -4   3        0.11        0.34      0.92 o 
  -6  -4   3       63.61       58.34      1.58 o 
  -5  -4   3        1.82        5.44      1.22 o 
  -4  -4   3       14.81       21.29      0.61 o 
  -3  -4   3       26.94       24.56      0.71 o 
  -2  -4   3       47.31       61.38      1.00 o 
  -1  -4   3       47.30       44.79      0.57 o 
   0  -4   3       35.14       21.02      0.46 o 
   1  -4   3     1687.39     1854.00     24.95 o 
   2  -4   3        2.04        1.60      0.43 o 
   3  -4   3      120.50      119.44      1.64 o 
   4  -4   3        3.50        5.40      0.61 o 
   5  -4   3      282.90      261.36     10.84 o 
   6  -4   3        3.05        3.33      0.97 o 
   7  -4   3       35.36       37.52      2.70 o 
   8  -4   3        4.30        4.71      1.48 o 
   9  -4   3       99.09      107.59      3.62 o 
 -10  -3   3        9.30       12.50      2.67 o 
  -9  -3   3        6.21        5.30      1.58 o 
  -8  -3   3       17.52       16.08      3.14 o 
  -7  -3   3      196.78      192.13      5.29 o 
  -6  -3   3        0.44       -0.22      0.93 o 
  -5  -3   3      242.79      257.29      4.69 o 
  -4  -3   3        8.02        5.99      0.52 o 
  -3  -3   3     2377.65     2670.92     36.08 o 
  -2  -3   3     1566.96     1624.50     18.24 o 
  -1  -3   3       28.09       24.51      0.79 o 
   0  -3   3      812.73      808.04      7.48 o 
   1  -3   3      322.30      322.96      3.93 o 
   2  -3   3        1.93        5.19      1.14 o 
   3  -3   3      490.89      489.63      4.96 o 
   4  -3   3       55.04       48.58      1.15 o 
   5  -3   3      164.52      149.04      5.64 o 
   6  -3   3       79.91       73.89      4.01 o 
   7  -3   3       41.93       41.04      2.00 o 
   8  -3   3       19.28       17.65      3.21 o 
   9  -3   3       54.42       62.66      2.56 o 
 -10  -2   3        1.43        2.16      1.04 o 
  -9  -2   3       19.12       14.31      2.98 o 
  -8  -2   3       38.12       35.10      2.09 o 
  -7  -2   3        4.64        3.38      1.04 o 
  -6  -2   3      103.93      121.58      3.23 o 
  -5  -2   3        9.48       11.55      0.59 o 
  -4  -2   3      703.28      762.01      7.91 o 
  -3  -2   3       96.58      105.47      1.86 o 
  -2  -2   3       23.29       30.96      1.83 o 
  -1  -2   3      409.07      407.22      3.58 o 
   0  -2   3      209.14      226.42      2.07 o 
   1  -2   3      111.75       95.83      1.26 o 
   2  -2   3       16.34       16.87      1.06 o 
   3  -2   3      546.35      616.31      5.39 o 
   4  -2   3        1.76        0.70      0.30 o 
   5  -2   3       69.14       88.72      2.10 o 
   6  -2   3      309.90      292.99      6.50 o 
   7  -2   3        2.49        2.31      1.08 o 
   8  -2   3       29.08       32.02      2.34 o 
   9  -2   3        0.59        0.29      1.08 o 
 -10  -1   3        6.16        3.56      3.20 o 
  -9  -1   3       47.66       41.24      2.79 o 
  -8  -1   3       78.83       75.45      2.37 o 
  -7  -1   3      263.15      271.14     10.21 o 
  -6  -1   3        0.48        0.66      0.80 o 
  -5  -1   3      584.31      574.81      8.76 o 
  -4  -1   3      202.57      193.40      2.11 o 
  -3  -1   3       14.46       15.84      0.44 o 
  -2  -1   3        1.44        0.44      0.33 o 
  -1  -1   3      146.21      163.10      1.71 o 
   0  -1   3       41.22       48.20      0.96 o 
   1  -1   3      440.99      474.87     10.34 o 
   2  -1   3       26.15       37.69      1.57 o 
   3  -1   3      925.70      916.63      9.29 o 
   4  -1   3       98.61       95.67      1.12 o 
   5  -1   3       50.76       60.06      1.42 o 
   6  -1   3       10.82       11.25      1.37 o 
   7  -1   3       96.75      111.97      3.28 o 
   8  -1   3       37.61       34.34      1.41 o 
   9  -1   3      222.69      174.19      5.29 o 
 -10   0   3       54.93       34.15      1.60 o 
  -9   0   3       18.89       17.42      1.07 o 
  -8   0   3       93.38       97.39      3.78 o 
  -7   0   3        1.29        2.17      0.88 o 
  -6   0   3       35.85       43.98      1.74 o 
  -5   0   3      866.45      866.65     13.03 o 
  -4   0   3     1433.75     1374.74     13.83 o 
  -3   0   3     1326.88     1310.67     12.90 o 
  -2   0   3      295.96      261.26      2.41 o 
  -1   0   3     1129.27     1104.38     11.90 o 
   0   0   3      821.63      781.05      7.97 o 
   1   0   3      657.24      650.36      6.13 o 
   2   0   3      160.93      140.70      1.80 o 
   3   0   3      642.67      642.80      6.59 o 
   4   0   3      313.66      299.01      2.53 o 
   5   0   3        4.55        5.37      0.85 o 
   6   0   3        1.48        0.60      0.33 o 
   7   0   3      177.72      159.70      3.77 o 
   8   0   3      656.53      632.05     20.51 o 
   9   0   3      233.22      194.59      6.17 o 
 -10   1   3        6.78        4.23      1.20 o 
  -9   1   3      148.84      136.88      4.68 o 
  -8   1   3      231.00      228.17      7.53 o 
  -7   1   3        8.81       12.40      1.04 o 
  -6   1   3        3.25        3.07      0.43 o 
  -5   1   3      195.68      209.55      2.55 o 
  -4   1   3      551.41      553.96      5.45 o 
  -3   1   3      346.07      343.07      3.37 o 
  -2   1   3        6.46       11.60      0.60 o 
  -1   1   3      764.86      749.85      8.41 o 
   0   1   3      214.17      216.26      2.09 o 
   1   1   3      213.48      172.54      2.16 o 
   2   1   3      103.76      101.36      1.56 o 
   3   1   3       53.32       58.28      0.88 o 
   4   1   3       25.95       22.36      1.15 o 
   5   1   3       69.17       63.71      1.12 o 
   6   1   3      180.53      175.97      3.51 o 
   7   1   3      248.84      243.74      5.24 o 
   8   1   3      212.39      212.39      9.03 o 
   9   1   3       27.17       19.95      1.84 o 
  10   1   3        3.75        2.26      0.73 o 
 -10   2   3        4.43        2.59      0.69 o 
  -9   2   3        1.79        3.53      1.10 o 
  -8   2   3        0.09        0.60      1.13 o 
  -7   2   3       17.00       13.96      1.58 o 
  -6   2   3      549.25      538.18     11.22 o 
  -5   2   3        0.02        1.15      0.39 o 
  -4   2   3      134.75      126.02      1.36 o 
  -3   2   3      175.52      203.28      2.74 o 
  -2   2   3      409.54      392.91      3.92 o 
  -1   2   3        0.01        0.25      0.32 o 
   0   2   3      759.68      779.51      7.38 o 
   1   2   3     1282.44     1254.54     12.36 o 
   2   2   3      402.94      365.70      2.99 o 
   3   2   3      306.55      298.10      3.15 o 
   4   2   3      893.28      905.37      9.64 o 
   5   2   3      135.97      149.47      2.08 o 
   6   2   3       25.34       23.80      3.54 o 
   7   2   3       10.73       12.47      1.17 o 
   8   2   3        8.79        7.19      1.16 o 
   9   2   3       53.21       55.50      2.88 o 
  10   2   3       18.49       14.00      1.30 o 
  -9   3   3       21.23       21.16      1.72 o 
  -8   3   3        5.71        5.39      0.77 o 
  -7   3   3       29.74       22.86      1.48 o 
  -6   3   3       13.37       13.77      1.21 o 
  -5   3   3        0.29       -0.58      0.58 o 
  -4   3   3        3.31        2.22      0.46 o 
  -3   3   3     3215.27     3400.49     48.65 o 
  -2   3   3      811.75      787.14      7.22 o 
  -1   3   3     4516.33     4828.52     70.83 o 
   0   3   3        1.11        7.63      0.81 o 
   1   3   3      278.09      295.93      2.57 o 
   2   3   3     3791.34     4158.03     58.51 o 
   3   3   3        2.09        4.02      0.32 o 
   4   3   3     1607.86     1718.45     20.57 o 
   5   3   3      272.04      271.82      4.17 o 
   6   3   3      149.59      172.98      6.26 o 
   7   3   3      230.54      229.03     12.90 o 
   8   3   3       59.99       61.33      2.25 o 
   9   3   3       13.18       13.31      1.86 o 
  10   3   3        3.73        5.56      0.70 o 
  -9   4   3       26.15       27.21      1.20 o 
  -8   4   3        4.54        5.49      0.87 o 
  -7   4   3       11.25       12.37      1.24 o 
  -6   4   3       38.40       44.94      2.00 o 
  -5   4   3      132.06      119.20      3.27 o 
  -4   4   3       56.42       73.49      1.72 o 
  -3   4   3       46.02       48.33      0.71 o 
  -2   4   3     1945.81     2137.77     25.69 o 
  -1   4   3        0.94        0.26      0.36 o 
   0   4   3     2841.92     3106.31     40.75 o 
   1   4   3     3217.23     3484.87     46.88 o 
   2   4   3       69.73       72.37      0.92 o 
   3   4   3     1158.29     1279.21     13.72 o 
   4   4   3        8.26        7.95      0.52 o 
   5   4   3      418.19      423.49      9.96 o 
   6   4   3        1.45        0.55      1.09 o 
   7   4   3        5.99        7.83      1.77 o 
   8   4   3      394.13      398.74     16.22 o 
   9   4   3        2.68        3.08      0.98 o 
  10   4   3      481.71      501.29     10.77 o 
  -9   5   3      148.17      156.89      3.22 o 
  -8   5   3        5.64        4.06      1.10 o 
  -7   5   3        0.09        1.12      1.32 o 
  -6   5   3      140.33      127.07      3.63 o 
  -5   5   3        0.02        1.06      1.29 o 
  -4   5   3        2.01        2.56      1.25 o 
  -3   5   3       36.03       35.07      1.06 o 
  -2   5   3        1.38        1.33      0.43 o 
  -1   5   3      790.53      886.45      8.79 o 
   0   5   3      271.62      320.50      3.00 o 
   1   5   3      369.13      428.21      3.76 o 
   2   5   3       19.09       20.31      0.51 o 
   3   5   3      358.26      379.08      4.01 o 
   4   5   3      115.57      116.74      1.68 o 
   5   5   3       26.05       25.01      1.64 o 
   6   5   3      122.61      109.81      3.34 o 
   7   5   3        0.01       -0.11      1.01 o 
   8   5   3      187.27      198.89      5.85 o 
   9   5   3       90.54       99.91      3.50 o 
  10   5   3        8.17        5.48      0.92 o 
  -8   6   3       10.36       10.34      1.31 o 
  -7   6   3        2.44        5.28      1.40 o 
  -6   6   3      193.56      180.70      4.78 o 
  -5   6   3      238.38      231.91      5.82 o 
  -4   6   3        0.01        0.18      0.91 o 
  -3   6   3      116.95      115.27      2.54 o 
  -2   6   3       74.89       64.37      2.42 o 
  -1   6   3       26.72       34.79      0.82 o 
   0   6   3        6.28        1.69      0.27 o 
   1   6   3       70.65       68.86      0.79 o 
   2   6   3      558.97      604.49      6.65 o 
   3   6   3      349.65      321.22      3.59 o 
   4   6   3        3.80        3.02      0.70 o 
   5   6   3      165.23      153.90      4.77 o 
   6   6   3      100.08      100.34      3.23 o 
   7   6   3      465.46      483.55     11.30 o 
   8   6   3       18.28       23.86      5.35 o 
   9   6   3       23.23       24.78      1.96 o 
  10   6   3      213.07      224.29      5.38 o 
  -8   7   3        6.82        6.60      0.92 o 
  -7   7   3        5.15        5.98      1.17 o 
  -6   7   3      365.26      372.87      8.71 o 
  -5   7   3      298.19      299.94      7.31 o 
  -4   7   3      818.61      798.48     19.73 o 
  -3   7   3       36.24       31.76      1.21 o 
  -2   7   3        1.70        4.92      0.86 o 
  -1   7   3      111.93      126.99      2.56 o 
   0   7   3       14.86       17.31      0.66 o 
   1   7   3        0.04        0.81      0.78 o 
   2   7   3      125.32      122.35      1.70 o 
   3   7   3       26.35       23.15      1.07 o 
   4   7   3      308.30      283.92      5.57 o 
   5   7   3        1.30        1.47      0.64 o 
   6   7   3      164.15      168.15      4.50 o 
   7   7   3      154.01      168.79      5.18 o 
   8   7   3        1.87        2.97      1.15 o 
   9   7   3        0.00        0.09      0.77 o 
  -7   8   3        5.98        6.38      1.08 o 
  -6   8   3        7.81        6.84      1.28 o 
  -5   8   3       45.41       47.44      2.60 o 
  -4   8   3        1.63        0.91      1.02 o 
  -3   8   3       72.68       66.22      2.45 o 
  -2   8   3      109.21       99.68      2.84 o 
  -1   8   3      147.01      136.49      2.78 o 
   0   8   3       37.00       34.82      0.92 o 
   1   8   3        2.41        1.14      0.60 o 
   2   8   3       25.98       28.73      1.16 o 
   3   8   3      328.27      301.80      7.23 o 
   4   8   3       73.10       68.50      1.81 o 
   5   8   3       16.92       13.47      0.92 o 
   6   8   3        5.88        7.50      1.26 o 
   7   8   3       14.13       10.99      5.98 o 
   8   8   3       18.48       16.12      1.76 o 
   9   8   3        3.92        5.08      1.00 o 
  -6   9   3       59.13       64.98      2.64 o 
  -5   9   3       58.24       59.70      2.26 o 
  -4   9   3       82.73       84.49      3.14 o 
  -3   9   3       27.29       26.93      1.64 o 
  -2   9   3       13.89       13.71      1.09 o 
  -1   9   3      103.86       91.07      3.33 o 
   0   9   3        4.37        3.07      1.33 o 
   1   9   3        2.17        2.91      0.75 o 
   2   9   3        4.57        5.00      0.75 o 
   3   9   3       67.32       63.88      2.34 o 
   4   9   3      154.26      148.19      3.84 o 
   5   9   3        8.24        9.90      0.83 o 
   6   9   3        1.89        3.51      1.13 o 
   7   9   3        0.55        0.08      0.66 o 
   8   9   3        1.29        1.05      1.07 o 
  -5  10   3       66.07       73.46      2.82 o 
  -4  10   3       38.79       43.76      3.16 o 
  -3  10   3      274.28      263.07      5.71 o 
  -2  10   3      151.82      150.38      3.07 o 
  -1  10   3      519.15      505.54     11.98 o 
   0  10   3       11.68       10.55      1.26 o 
   1  10   3        0.05       -0.28      0.54 o 
   2  10   3       43.25       42.73      1.91 o 
   3  10   3      185.29      190.77      4.58 o 
   4  10   3        4.63      346.65     13.19 o 
   5  10   3        9.10       10.97      1.29 o 
   6  10   3       68.20       71.92      4.81 o 
   7  10   3      130.04      133.95      4.70 o 
  -3  11   3        0.75        1.49      1.95 o 
  -2  11   3       31.99       28.57      2.02 o 
  -1  11   3        9.26        9.25      1.04 o 
   0  11   3       83.46       78.19      2.32 o 
   1  11   3       11.46        9.38      1.35 o 
   2  11   3       28.18       27.19      2.73 o 
   3  11   3       44.17       40.79      1.64 o 
   4  11   3       10.86       13.12      1.11 o 
   5  11   3        0.08        0.19      0.55 o 
   0  12   3       74.39       81.10      3.09 o 
   1  12   3       40.87       55.00      4.27 o 
   2  12   3        4.26       51.54      2.95 o 
  -5 -10   4      131.60      109.03      6.14 o 
  -4 -10   4        3.57        6.14      0.95 o 
  -3 -10   4      145.82      153.73      3.19 o 
  -2 -10   4       64.68       76.61      2.40 o 
  -1 -10   4        0.49        1.27      0.93 o 
   0 -10   4        5.07        7.97      0.96 o 
   1 -10   4        0.63        1.60      0.87 o 
   2 -10   4        0.60        1.73      0.66 o 
  -6  -9   4        6.43        8.51      0.89 o 
  -5  -9   4        3.49        3.06      0.75 o 
  -4  -9   4      210.27      214.41      4.19 o 
  -3  -9   4      226.84      222.66      4.54 o 
  -2  -9   4      464.57      454.19      9.23 o 
  -1  -9   4       23.97       20.21      1.65 o 
   0  -9   4      125.49      117.91      3.15 o 
   1  -9   4       23.83       26.08      1.79 o 
   2  -9   4       48.10       47.78      1.43 o 
   3  -9   4       26.75       30.05      1.62 o 
   4  -9   4        0.82        0.79      0.42 o 
  -7  -8   4       10.78        9.23      0.64 o 
  -6  -8   4       40.52       44.81      1.69 o 
  -5  -8   4       27.28       25.49      1.17 o 
  -4  -8   4        6.42       10.18      1.09 o 
  -3  -8   4      217.83      191.99      4.12 o 
  -2  -8   4       75.90       72.56      2.36 o 
  -1  -8   4      493.51      472.97      9.62 o 
   0  -8   4      346.73      329.90      6.86 o 
   1  -8   4       67.58       63.86      2.20 o 
   2  -8   4       79.42       91.18      2.22 o 
   3  -8   4       21.47       19.50      1.40 o 
   4  -8   4      187.79      191.17      4.43 o 
   5  -8   4        0.69        0.81      0.57 o 
   6  -8   4       12.43       12.09      1.32 o 
  -8  -7   4       23.13       20.40      2.65 o 
  -7  -7   4       39.54       35.80      1.83 o 
  -6  -7   4       42.08       38.58      1.26 o 
  -5  -7   4       16.82       14.95      0.76 o 
  -4  -7   4      183.50      151.12      3.83 o 
  -3  -7   4       66.94       67.46      2.08 o 
  -2  -7   4       56.44       46.94      1.86 o 
  -1  -7   4       40.64       47.19      1.87 o 
   0  -7   4       78.27       76.09      2.26 o 
   1  -7   4        8.42       13.44      1.17 o 
   2  -7   4       26.86       26.96      1.21 o 
   3  -7   4      111.24      100.61      2.57 o 
   4  -7   4        5.72        4.93      0.90 o 
   5  -7   4       77.00       72.28      4.26 o 
   6  -7   4        6.48        4.38      0.97 o 
   7  -7   4       40.44       47.47      2.43 o 
  -9  -6   4        0.19        0.22      0.47 o 
  -8  -6   4       53.64       55.83      4.19 o 
  -7  -6   4        1.50        4.61      1.21 o 
  -6  -6   4        1.09        0.86      0.64 o 
  -5  -6   4      162.20      126.83      2.46 o 
  -4  -6   4      536.25      558.07      8.82 o 
  -3  -6   4      184.98      181.97      4.28 o 
  -2  -6   4       12.82        9.24      1.08 o 
  -1  -6   4        6.53        5.16      1.10 o 
   0  -6   4      983.10     1023.07     19.76 o 
   1  -6   4        3.83        3.33      0.72 o 
   2  -6   4       14.69       21.67      0.95 o 
   3  -6   4        4.26        4.15      0.90 o 
   4  -6   4      797.99      758.13     28.26 o 
   5  -6   4      155.05      176.14      4.95 o 
   6  -6   4       79.08       74.47      6.17 o 
   7  -6   4       13.15       12.71      3.67 o 
  -9  -5   4        3.09        3.75      1.05 o 
  -8  -5   4       73.81       65.27      5.12 o 
  -7  -5   4      131.00      125.21      8.72 o 
  -6  -5   4      262.56      244.46      7.28 o 
  -5  -5   4       54.11       54.29      1.93 o 
  -4  -5   4       42.72       43.14      1.15 o 
  -3  -5   4       12.74        9.99      0.64 o 
  -2  -5   4       23.47       29.41      1.26 o 
  -1  -5   4       32.24       37.78      1.08 o 
   0  -5   4      142.57      151.97      1.72 o 
   1  -5   4      339.36      350.10      4.23 o 
   2  -5   4      650.48      657.92     10.14 o 
   3  -5   4      245.88      267.15      9.43 o 
   4  -5   4       89.36       76.27      4.64 o 
   5  -5   4        9.70       10.85      2.25 o 
   6  -5   4      131.89      130.21      4.00 o 
   7  -5   4      162.26      157.17     14.05 o 
   8  -5   4        6.27        6.12      2.49 o 
 -10  -4   4       28.02       26.95      2.07 o 
  -9  -4   4        6.54        4.77      1.34 o 
  -8  -4   4       17.91       16.22      1.37 o 
  -7  -4   4       46.61       43.93      2.06 o 
  -6  -4   4       25.52       23.98      1.65 o 
  -5  -4   4       16.45       15.01      0.83 o 
  -4  -4   4       44.86       44.42      1.13 o 
  -3  -4   4       27.35       29.62      0.78 o 
  -2  -4   4        0.51        1.09      0.35 o 
  -1  -4   4      222.75      252.55      3.15 o 
   0  -4   4       51.76       65.01      1.63 o 
   1  -4   4       16.12       13.45      0.60 o 
   2  -4   4       19.19       20.69      0.66 o 
   3  -4   4      210.23      201.70      3.81 o 
   4  -4   4       27.04       21.83      2.78 o 
   5  -4   4        3.19        9.00      5.19 o 
   6  -4   4       24.32       25.68      1.68 o 
   7  -4   4        0.67        1.51      0.85 o 
   8  -4   4       18.95       13.15      2.96 o 
   9  -4   4       38.79       44.09      3.19 o 
 -10  -3   4        3.48        2.71      1.09 o 
  -9  -3   4       11.99       12.02      1.82 o 
  -8  -3   4        5.03        6.70      1.38 o 
  -7  -3   4        0.39        0.72      0.96 o 
  -6  -3   4      199.17      191.53      4.80 o 
  -5  -3   4      502.87      491.29      7.26 o 
  -4  -3   4        0.48        0.55      0.29 o 
  -3  -3   4      535.82      522.91      5.72 o 
  -2  -3   4      426.69      493.01      4.71 o 
  -1  -3   4       20.79       26.94      0.88 o 
   0  -3   4      491.79      503.45      4.49 o 
   1  -3   4      311.47      323.17      3.20 o 
   2  -3   4       79.68       85.91      1.24 o 
   3  -3   4     1377.62     1484.92     17.80 o 
   4  -3   4      264.46      280.39      8.04 o 
   5  -3   4       31.62       41.71      2.46 o 
   6  -3   4       18.85       14.83      1.50 o 
   7  -3   4        0.51        1.17      0.88 o 
   8  -3   4      113.63      102.94      7.93 o 
   9  -3   4       76.88       90.09      4.29 o 
 -10  -2   4       26.52       21.57      5.25 o 
  -9  -2   4        0.54        0.84      0.90 o 
  -8  -2   4       77.83       80.53      2.67 o 
  -7  -2   4       38.68       39.09      1.99 o 
  -6  -2   4       33.34       39.65      1.94 o 
  -5  -2   4       18.24       17.05      1.55 o 
  -4  -2   4       56.79       59.35      1.68 o 
  -3  -2   4      754.76      740.11      7.28 o 
  -2  -2   4      183.13      196.30      1.97 o 
  -1  -2   4      275.67      283.23      2.53 o 
   0  -2   4        0.00        0.25      0.29 o 
   1  -2   4     1648.56     1823.33     20.94 o 
   2  -2   4      224.21      213.28      2.68 o 
   3  -2   4       30.40       26.60      0.97 o 
   4  -2   4      185.43      180.99      3.27 o 
   5  -2   4      392.50      407.95     10.72 o 
   6  -2   4       27.84       24.46      1.68 o 
   7  -2   4       23.10       21.79      1.54 o 
   8  -2   4        3.04        2.80      1.15 o 
   9  -2   4       14.93       13.49      2.86 o 
 -10  -1   4        0.70        1.15      0.54 o 
  -9  -1   4      151.13      153.23      4.26 o 
  -8  -1   4       82.60       81.98      3.03 o 
  -7  -1   4       11.19        6.17      1.23 o 
  -6  -1   4        1.15        1.01      0.93 o 
  -5  -1   4        4.05        3.49      0.91 o 
  -4  -1   4     1238.26     1264.11     13.44 o 
  -3  -1   4      171.27      173.77      1.65 o 
  -2  -1   4       20.73       26.90      0.56 o 
  -1  -1   4       24.97       22.46      0.63 o 
   0  -1   4       69.34       56.11      1.40 o 
   1  -1   4      173.49      146.56      1.58 o 
   2  -1   4      416.68      381.36      3.49 o 
   3  -1   4     1196.91     1307.41     13.04 o 
   4  -1   4       40.82       31.79      0.80 o 
   5  -1   4       35.74       45.78      6.66 o 
   6  -1   4      161.48      157.18      3.99 o 
   7  -1   4       71.15       71.01      2.35 o 
   8  -1   4      476.05      463.51     10.32 o 
   9  -1   4        5.08        5.55      1.16 o 
 -10   0   4        3.08        1.24      0.91 o 
  -9   0   4      124.90      121.75      4.48 o 
  -8   0   4       32.49       34.85      1.66 o 
  -7   0   4      152.69      138.47      4.11 o 
  -6   0   4        1.41        5.78      3.46 o 
  -5   0   4      580.18      555.32      7.38 o 
  -4   0   4      502.77      473.63      6.69 o 
  -3   0   4       20.60       26.06      0.91 o 
  -2   0   4      132.88      110.18      1.09 o 
  -1   0   4     1594.43     1608.62     17.79 o 
   0   0   4     2651.01     2577.27     31.90 o 
   1   0   4      148.67      142.51      2.25 o 
   2   0   4      133.63      139.54      2.15 o 
   3   0   4      254.28      234.20      3.59 o 
   4   0   4      153.32      133.77      2.82 o 
   5   0   4      278.64      281.67      4.49 o 
   6   0   4        1.73       -0.04      0.68 o 
   7   0   4       38.04       40.90      2.14 o 
   8   0   4        5.15        6.10      2.87 o 
   9   0   4       98.33       97.70      3.88 o 
  10   0   4       85.32       50.69      2.22 o 
 -10   1   4        8.84        4.89      1.49 o 
  -9   1   4       16.06       14.60      1.65 o 
  -8   1   4      125.53      129.58      4.10 o 
  -7   1   4       35.90       38.43      1.68 o 
  -6   1   4      150.23      142.26      3.71 o 
  -5   1   4      145.35      145.28      2.53 o 
  -4   1   4       60.23       56.10      0.86 o 
  -3   1   4      393.19      433.17      4.79 o 
  -2   1   4      500.31      513.54      5.75 o 
  -1   1   4      526.85      484.18      4.84 o 
   0   1   4      168.10      141.98      1.70 o 
   1   1   4      352.16      320.95      3.98 o 
   2   1   4      278.03      278.53      3.22 o 
   3   1   4       28.07       27.36      0.89 o 
   4   1   4      149.88      139.81      4.31 o 
   5   1   4      466.12      474.60      6.47 o 
   6   1   4        2.33        1.18      0.53 o 
   7   1   4      357.42      344.89     13.44 o 
   8   1   4        1.23        2.19      1.53 o 
   9   1   4       14.87       17.89      1.94 o 
  10   1   4       97.14       80.68      3.00 o 
 -10   2   4        0.23        0.87      0.68 o 
  -9   2   4        8.59       12.60      1.63 o 
  -8   2   4        0.20        0.73      2.15 o 
  -7   2   4      309.95      292.77      9.73 o 
  -6   2   4        6.95        7.53      0.78 o 
  -5   2   4      681.81      696.15     11.06 o 
  -4   2   4      115.88      132.13      2.64 o 
  -3   2   4      354.00      369.28      3.90 o 
  -2   2   4      587.99      562.45      6.38 o 
  -1   2   4      395.42      390.36      3.67 o 
   0   2   4      120.96      129.04      1.29 o 
   1   2   4     1106.45     1101.62     10.61 o 
   2   2   4        2.45       14.67      2.50 o 
   3   2   4      174.05      194.46      2.15 o 
   4   2   4      176.88      205.04      2.19 o 
   5   2   4        0.94        0.43      0.32 o 
   6   2   4      359.05      364.73      9.90 o 
   7   2   4       60.45       62.80      2.75 o 
   8   2   4       34.32       33.30      1.95 o 
   9   2   4       11.12       10.61      1.78 o 
  10   2   4        0.06       -0.16      1.36 o 
 -10   3   4       39.90       40.03      2.53 o 
  -9   3   4       48.07       52.47      2.65 o 
  -8   3   4      144.72      138.35      5.34 o 
  -7   3   4        3.29        5.04      1.43 o 
  -6   3   4        0.01        0.84      1.69 o 
  -5   3   4      369.34      351.79      5.03 o 
  -4   3   4      343.87      375.88      4.89 o 
  -3   3   4       53.23       51.71      1.53 o 
  -2   3   4       80.77       71.67      1.09 o 
  -1   3   4     1324.12     1385.76     14.98 o 
   0   3   4      333.94      308.44      6.04 o 
   1   3   4       76.67       81.38      0.91 o 
   2   3   4      996.97     1025.95     10.59 o 
   3   3   4     2345.46     2637.69     35.52 o 
   4   3   4      154.66      133.88      1.44 o 
   5   3   4      186.18      207.31      2.85 o 
   6   3   4        0.25       -0.64      1.16 o 
   7   3   4       40.42       47.79      2.55 o 
   8   3   4        0.24        1.04      0.86 o 
   9   3   4       68.19       74.05      3.55 o 
  10   3   4        0.99        1.36      0.50 o 
  -9   4   4       86.70       96.37      3.69 o 
  -8   4   4       10.00       10.03      1.01 o 
  -7   4   4        1.23        1.38      1.01 o 
  -6   4   4       13.74       16.08      1.44 o 
  -5   4   4      160.00      158.33      4.48 o 
  -4   4   4       37.18       34.60      0.90 o 
  -3   4   4       76.03       69.09      0.92 o 
  -2   4   4        4.89        3.18      0.46 o 
  -1   4   4     2623.22     2766.16     37.30 o 
   0   4   4      379.11      457.53      4.03 o 
   1   4   4      170.63      198.38      1.82 o 
   2   4   4     1620.95     1883.72     21.87 o 
   3   4   4      178.25      187.94      2.01 o 
   4   4   4       19.31       24.28      0.63 o 
   5   4   4       36.44       31.53      1.78 o 
   6   4   4      313.96      316.73      7.99 o 
   7   4   4        0.22        0.82      1.29 o 
   8   4   4       42.08       44.96      2.40 o 
   9   4   4        8.99        7.72      4.08 o 
  10   4   4        3.04        1.90      0.79 o 
  -9   5   4        0.37        1.39      0.45 o 
  -8   5   4       19.81       20.27      1.29 o 
  -7   5   4       35.80       30.56      6.67 o 
  -6   5   4       39.69       36.17      2.28 o 
  -5   5   4        7.58        4.26      1.76 o 
  -4   5   4       30.96       31.77      2.11 o 
  -3   5   4       18.60       19.78      1.01 o 
  -2   5   4      306.18      334.97      3.38 o 
  -1   5   4      394.38      430.36      4.38 o 
   0   5   4      724.22      793.62      7.39 o 
   1   5   4      951.89     1078.33     10.62 o 
   2   5   4       14.37       15.95      0.44 o 
   3   5   4      126.31      105.48      1.56 o 
   4   5   4        9.61       11.58      0.93 o 
   5   5   4      196.43      178.73      4.41 o 
   6   5   4        9.84        9.03      2.53 o 
   7   5   4        5.58        5.36      1.36 o 
   8   5   4       33.85       31.92      2.46 o 
   9   5   4       25.18       25.87      1.96 o 
  10   5   4        3.88        4.06      0.87 o 
  -8   6   4       16.75       18.13      1.55 o 
  -7   6   4      133.06      149.75      4.03 o 
  -6   6   4       52.15       50.95      2.39 o 
  -5   6   4       14.44       15.92      2.07 o 
  -4   6   4      428.41      401.95      9.16 o 
  -3   6   4      333.38      302.06      5.26 o 
  -2   6   4      300.34      306.40      5.56 o 
  -1   6   4      208.28      218.88      2.74 o 
   0   6   4      290.10      292.92      2.68 o 
   1   6   4       77.01       60.56      0.71 o 
   2   6   4        2.23        2.37      0.27 o 
   3   6   4        6.19       14.97      0.97 o 
   4   6   4      331.62      334.71      6.46 o 
   5   6   4       90.34       87.62      3.59 o 
   6   6   4        3.00        4.26      1.26 o 
   7   6   4        1.50        1.16      1.69 o 
   8   6   4       71.46       68.77      2.74 o 
   9   6   4        0.04        0.56      0.90 o 
  -8   7   4        1.10       -0.17      0.71 o 
  -7   7   4        2.32        1.87      1.01 o 
  -6   7   4      107.87      123.21      4.25 o 
  -5   7   4      230.69      229.92      5.84 o 
  -4   7   4        3.56        2.93      1.18 o 
  -3   7   4      220.59      227.27      4.17 o 
  -2   7   4      216.65      181.16     15.19 o 
  -1   7   4      746.38      760.74     14.53 o 
   0   7   4       13.01       10.44      0.57 o 
   1   7   4       29.48       29.02      0.57 o 
   2   7   4       15.90       18.68      0.72 o 
   3   7   4        5.12        6.87      0.83 o 
   4   7   4      167.26      162.08      3.90 o 
   5   7   4        9.32       12.63      1.12 o 
   6   7   4        3.89        3.07      1.23 o 
   7   7   4      441.19      453.72     10.93 o 
   8   7   4        1.04        2.46      1.19 o 
   9   7   4       61.36       64.17      2.35 o 
  -7   8   4       50.87       53.29      1.95 o 
  -6   8   4      196.97      201.90      5.01 o 
  -5   8   4        4.40        5.59      1.31 o 
  -4   8   4       38.21       41.01      2.15 o 
  -3   8   4       30.05       28.92      1.80 o 
  -2   8   4       19.55       20.40      1.28 o 
  -1   8   4        0.79        1.69      0.68 o 
   0   8   4        8.12        9.64      0.76 o 
   1   8   4        3.72        4.03      0.77 o 
   2   8   4      252.78      219.17      8.89 o 
   3   8   4        9.51        6.71      1.01 o 
   4   8   4       37.89       35.86      1.49 o 
   5   8   4       39.18       36.88      1.34 o 
   6   8   4      207.71      204.96      5.20 o 
   7   8   4        0.20        0.90      1.22 o 
   8   8   4       29.48       30.93      1.83 o 
  -6   9   4        4.78        6.49      1.05 o 
  -5   9   4       75.92       71.49      4.04 o 
  -4   9   4        6.30        6.59      1.21 o 
  -3   9   4      282.71      283.34      7.24 o 
  -2   9   4       34.19       33.78      1.26 o 
  -1   9   4      111.63      109.61      2.54 o 
   0   9   4       15.50       14.50      1.76 o 
   1   9   4      704.37      638.95     15.45 o 
   2   9   4       20.10       19.00      2.35 o 
   3   9   4       10.99       11.50      1.21 o 
   4   9   4       86.78       83.27      2.17 o 
   5   9   4       28.40       30.94      2.34 o 
   6   9   4       43.24       44.31      1.93 o 
   7   9   4        2.90        4.27      1.04 o 
   8   9   4        0.00        0.40      0.96 o 
  -5  10   4        4.98        6.69      1.13 o 
  -4  10   4       97.62      121.46      4.13 o 
  -3  10   4       97.48      102.77      2.66 o 
  -2  10   4      146.60      137.20      2.59 o 
  -1  10   4       10.52       11.72      1.40 o 
   0  10   4       13.41       15.47      1.27 o 
   1  10   4      240.47      217.36     15.21 o 
   2  10   4       96.78       98.03      9.99 o 
   3  10   4      112.45      111.93      3.00 o 
   4  10   4      101.62      109.42      2.96 o 
   5  10   4       23.58       25.81      1.31 o 
   6  10   4      136.02      141.43      8.62 o 
   7  10   4        8.40       13.94      1.72 o 
  -3  11   4       22.19       18.29      1.65 o 
  -2  11   4       57.06       59.06      1.95 o 
  -1  11   4       89.44       91.44      2.40 o 
   0  11   4        0.73        0.22      0.61 o 
   1  11   4       91.31       72.96      9.30 o 
   2  11   4        0.23        0.74      1.38 o 
   3  11   4       38.16       40.65      2.45 o 
   4  11   4      179.47      203.90      8.23 o 
   5  11   4      307.73      339.42      6.74 o 
   1  12   4        0.01        1.01      1.16 o 
   2  12   4       33.70       37.40      2.43 o 
  -4 -10   5        0.43        0.87      0.63 o 
  -3 -10   5       15.37       18.09      1.09 o 
  -2 -10   5       47.75       52.08      1.64 o 
  -1 -10   5        0.03        0.03      0.66 o 
   0 -10   5      100.07      104.38      2.29 o 
   1 -10   5       20.55       20.74      0.92 o 
  -6  -9   5       65.29       71.42      2.96 o 
  -5  -9   5       24.40       22.00      0.92 o 
  -4  -9   5       13.80       14.30      1.28 o 
  -3  -9   5        5.56        6.65      1.14 o 
  -2  -9   5       42.78       39.46      1.70 o 
  -1  -9   5       24.12       21.23      1.38 o 
   0  -9   5        9.85       11.40      1.10 o 
   1  -9   5      158.07      166.49      3.31 o 
   2  -9   5        0.87        1.61      0.59 o 
   3  -9   5       30.12       32.07      2.75 o 
   4  -9   5       20.00       18.62      1.30 o 
  -7  -8   5        0.02        0.66      0.96 o 
  -6  -8   5      171.83      155.19      3.79 o 
  -5  -8   5      359.78      349.47      6.19 o 
  -4  -8   5      236.70      238.75      4.89 o 
  -3  -8   5        1.30        1.21      0.86 o 
  -2  -8   5      119.90      106.85      3.06 o 
  -1  -8   5      172.50      152.96      3.84 o 
   0  -8   5      306.86      314.48      8.55 o 
   1  -8   5       89.49       75.45      2.12 o 
   2  -8   5       19.59       19.27      1.24 o 
   3  -8   5        5.17        3.86      0.56 o 
   4  -8   5        0.36       -0.07      0.52 o 
   5  -8   5        5.03        4.08      0.71 o 
  -8  -7   5       61.41       65.70      4.67 o 
  -7  -7   5       84.38       80.04      2.53 o 
  -6  -7   5        4.07        3.81      0.58 o 
  -5  -7   5       51.66       39.07      1.60 o 
  -4  -7   5      117.47      126.63      2.83 o 
  -3  -7   5       17.20       27.24      1.42 o 
  -2  -7   5      149.73      160.54      3.57 o 
  -1  -7   5      259.83      260.84      5.23 o 
   0  -7   5      255.70      231.46      4.70 o 
   1  -7   5       32.93       29.86      2.65 o 
   2  -7   5      665.39      610.00     11.57 o 
   3  -7   5        2.84        2.16      0.94 o 
   4  -7   5       45.46       40.03      1.74 o 
   5  -7   5       24.79       29.25      1.47 o 
   6  -7   5        2.64        1.62      0.63 o 
  -8  -6   5       82.79       79.72      5.51 o 
  -7  -6   5        3.18        4.38      1.22 o 
  -6  -6   5      215.43      194.64      5.11 o 
  -5  -6   5        5.45        5.77      0.60 o 
  -4  -6   5       38.79       42.72      1.49 o 
  -3  -6   5        2.82        2.23      0.97 o 
  -2  -6   5       80.67       72.41      2.31 o 
  -1  -6   5       53.36       49.95      1.81 o 
   0  -6   5      282.63      270.67      5.49 o 
   1  -6   5      185.39      189.04      3.79 o 
   2  -6   5      202.77      187.54      3.09 o 
   3  -6   5       40.91       29.73      1.40 o 
   4  -6   5       57.47       50.20      2.15 o 
   5  -6   5      392.51      404.29     10.42 o 
   6  -6   5        4.79        6.81      1.03 o 
   7  -6   5       24.83       17.91      2.91 o 
  -9  -5   5       97.66       86.92      8.99 o 
  -8  -5   5        2.31        4.03      1.02 o 
  -7  -5   5      252.41      239.95      7.72 o 
  -6  -5   5       98.94      101.67      3.07 o 
  -5  -5   5        4.08        2.84      0.52 o 
  -4  -5   5       57.57       59.79      1.48 o 
  -3  -5   5        6.50        4.28      0.58 o 
  -2  -5   5      693.92      725.54     13.24 o 
  -1  -5   5       32.95       28.42      1.31 o 
   0  -5   5       44.28       46.06      1.97 o 
   1  -5   5       35.20       41.61      1.16 o 
   2  -5   5      255.98      258.95      4.15 o 
   3  -5   5       63.08       59.69      2.26 o 
   4  -5   5       85.00       70.23      3.01 o 
   5  -5   5       96.78       95.31      3.12 o 
   6  -5   5      422.54      399.75      9.17 o 
   7  -5   5      125.05      124.17      4.18 o 
   8  -5   5      112.38      110.43      5.85 o 
  -9  -4   5      130.77      125.70      4.83 o 
  -8  -4   5      342.09      348.07     11.21 o 
  -7  -4   5       19.07       22.01      2.05 o 
  -6  -4   5       65.64       64.77      3.82 o 
  -5  -4   5       49.02       49.40      1.62 o 
  -4  -4   5      805.82      819.89     13.02 o 
  -3  -4   5       35.56       32.23      0.78 o 
  -2  -4   5        0.00        0.24      0.33 o 
  -1  -4   5       50.08       43.71      0.80 o 
   0  -4   5      415.37      396.93      4.48 o 
   1  -4   5       83.28       94.18      1.26 o 
   2  -4   5      216.47      190.79      2.56 o 
   3  -4   5       54.46       50.30      1.48 o 
   4  -4   5      152.11      134.25      4.34 o 
   5  -4   5       62.57       56.99      2.43 o 
   6  -4   5        1.66        0.46      0.95 o 
   7  -4   5       75.69       76.35      2.53 o 
   8  -4   5       38.20       32.63      3.10 o 
 -10  -3   5       52.92       52.96     12.91 o 
  -9  -3   5      273.08      281.59     12.12 o 
  -8  -3   5       28.83       27.21      2.12 o 
  -7  -3   5        8.00        6.85      1.34 o 
  -6  -3   5      110.72      112.17      3.46 o 
  -5  -3   5      159.94      141.13      4.25 o 
  -4  -3   5      587.25      583.81      7.20 o 
  -3  -3   5       10.05        6.94      0.43 o 
  -2  -3   5      271.97      272.48      2.87 o 
  -1  -3   5      803.74      820.93      7.81 o 
   0  -3   5      703.37      683.82      6.32 o 
   1  -3   5      351.88      365.94      4.79 o 
   2  -3   5       86.53       72.50      1.06 o 
   3  -3   5      242.06      238.51      5.81 o 
   4  -3   5      291.84      297.30      7.51 o 
   5  -3   5       28.21       32.99      2.04 o 
   6  -3   5        5.85        7.76      1.40 o 
   7  -3   5      169.20      179.29      5.93 o 
   8  -3   5       26.34       30.87      1.51 o 
   9  -3   5        0.94        0.14      1.08 o 
 -10  -2   5        1.89        2.78      0.70 o 
  -9  -2   5       47.52       48.81      1.94 o 
  -8  -2   5        7.28        8.21      1.34 o 
  -7  -2   5       51.36       58.18      2.47 o 
  -6  -2   5      114.88      120.36      4.05 o 
  -5  -2   5      548.07      558.45     12.40 o 
  -4  -2   5      575.35      593.58      7.43 o 
  -3  -2   5      439.30      458.17      5.65 o 
  -2  -2   5      189.73      167.01      1.86 o 
  -1  -2   5      143.67      138.51      1.59 o 
   0  -2   5     1445.95     1552.49     16.48 o 
   1  -2   5      102.29      108.84      1.80 o 
   2  -2   5      273.84      305.26      2.87 o 
   3  -2   5      399.26      423.48      5.00 o 
   4  -2   5      450.64      424.43     10.83 o 
   5  -2   5      105.64       99.30      3.21 o 
   6  -2   5      263.36      269.47      8.23 o 
   7  -2   5       60.06       55.00      2.29 o 
   8  -2   5       73.29       65.34      2.58 o 
   9  -2   5        0.18       -0.13      0.60 o 
 -10  -1   5        3.21        3.30      0.75 o 
  -9  -1   5       38.72       38.46      2.50 o 
  -8  -1   5       10.42        7.62      1.52 o 
  -7  -1   5        7.46       10.41      1.68 o 
  -6  -1   5      419.01      418.49     10.24 o 
  -5  -1   5      245.42      273.57      6.19 o 
  -4  -1   5      218.63      224.76      2.91 o 
  -3  -1   5        9.67        4.97      0.43 o 
  -2  -1   5       25.71       27.73      0.60 o 
  -1  -1   5        9.77       18.04      1.84 o 
   0  -1   5      340.09      409.84      7.25 o 
   1  -1   5      159.28      147.47      1.71 o 
   2  -1   5     1091.72     1185.71     12.71 o 
   3  -1   5      134.00      140.74      1.64 o 
   4  -1   5       59.89       62.46      1.62 o 
   5  -1   5       62.38       66.43      2.51 o 
   6  -1   5        9.16       10.79      1.77 o 
   7  -1   5       11.85       16.59      2.40 o 
   8  -1   5        1.71        0.49      1.26 o 
   9  -1   5       14.02       12.24      0.94 o 
 -10   0   5       78.58       75.49      2.52 o 
  -9   0   5       71.36       70.70      2.49 o 
  -8   0   5       13.62       14.76      1.39 o 
  -7   0   5        3.26        2.48      1.05 o 
  -6   0   5      185.38      162.79      4.19 o 
  -5   0   5       44.21       38.96      2.39 o 
  -4   0   5      122.11      137.59      2.43 o 
  -3   0   5        0.08        0.80      0.42 o 
  -2   0   5      151.25      182.41      1.88 o 
  -1   0   5       75.50       53.80      0.77 o 
   0   0   5      345.45      329.04      8.19 o 
   1   0   5        0.63        1.03      0.24 o 
   2   0   5      613.18      653.87      7.56 o 
   3   0   5      196.05      199.49      3.50 o 
   4   0   5      590.49      594.17      7.94 o 
   5   0   5      347.09      328.01      5.54 o 
   6   0   5       97.72       85.91      3.67 o 
   7   0   5       62.02       61.83      2.26 o 
   8   0   5      162.00      166.71      7.06 o 
   9   0   5       65.17       63.01      3.13 o 
  10   0   5       48.84       32.45      1.75 o 
 -10   1   5       17.43       16.67      1.40 o 
  -9   1   5       19.90       17.92      1.30 o 
  -8   1   5        0.15        0.23      0.67 o 
  -7   1   5       22.94       17.30      1.40 o 
  -6   1   5       48.45       46.24      1.98 o 
  -5   1   5        8.73        6.94      1.02 o 
  -4   1   5      141.93      130.36      2.29 o 
  -3   1   5       20.44       23.34      0.80 o 
  -2   1   5      365.50      414.80      4.61 o 
  -1   1   5       17.07       10.66      0.35 o 
   0   1   5       99.90      103.90      1.69 o 
   1   1   5        6.89        7.18      0.28 o 
   2   1   5       35.76       43.74      0.98 o 
   3   1   5      598.95      635.31      7.15 o 
   4   1   5     1480.35     1481.03     18.86 o 
   5   1   5       24.47       22.66      1.32 o 
   6   1   5        7.08        7.76      0.74 o 
   7   1   5       43.62       40.03      1.64 o 
   8   1   5      263.69      263.07     12.00 o 
   9   1   5        1.89        3.10      1.46 o 
  10   1   5        0.20        0.46      0.81 o 
 -10   2   5      200.54      188.71      5.77 o 
  -9   2   5        0.02        1.03      1.16 o 
  -8   2   5       25.28       17.26      2.30 o 
  -7   2   5      112.15       99.67      5.40 o 
  -6   2   5      515.36      514.64      9.41 o 
  -5   2   5       94.46       88.67      2.48 o 
  -4   2   5       46.15       50.63      0.83 o 
  -3   2   5      831.50      908.95     12.22 o 
  -2   2   5     1104.01     1222.21     17.77 o 
  -1   2   5      930.60      953.80     17.24 o 
   0   2   5      137.05      119.37      1.20 o 
   1   2   5      254.81      288.20      3.03 o 
   2   2   5       95.43      115.99      1.73 o 
   3   2   5      973.94     1033.02     12.34 o 
   4   2   5       58.34       50.86      1.80 o 
   5   2   5       26.60       26.57      0.93 o 
   6   2   5        6.94        6.70      0.86 o 
   7   2   5        0.49        1.19      0.85 o 
   8   2   5        0.15        0.48      0.94 o 
   9   2   5       43.43       51.76      3.20 o 
  10   2   5        1.00        0.72      0.97 o 
  -9   3   5       91.38       86.93      3.62 o 
  -8   3   5      127.80      130.60      5.27 o 
  -7   3   5        0.17        0.01      0.97 o 
  -6   3   5        0.49       -0.03      0.56 o 
  -5   3   5      388.18      362.46      6.52 o 
  -4   3   5       25.58       29.66      1.16 o 
  -3   3   5      727.00      762.20      8.73 o 
  -2   3   5       86.37       85.51      1.26 o 
  -1   3   5       16.42       15.06      0.67 o 
   0   3   5      221.26      235.79      2.12 o 
   1   3   5       33.61       34.58      0.49 o 
   2   3   5       33.45       21.49      0.72 o 
   3   3   5        4.79        4.96      0.68 o 
   4   3   5      103.43       79.99      1.10 o 
   5   3   5        4.40        2.53      0.60 o 
   6   3   5        2.68        3.38      1.82 o 
   7   3   5      247.22      244.03     11.73 o 
   8   3   5       12.14       12.67      2.80 o 
   9   3   5        5.84        6.80      1.11 o 
  10   3   5        4.03        6.15      1.35 o 
  -9   4   5       10.94       11.98      1.55 o 
  -8   4   5        0.00       -0.59      0.59 o 
  -7   4   5       32.68       31.19      1.62 o 
  -6   4   5       10.69       11.18      1.69 o 
  -5   4   5       33.31       43.57      2.29 o 
  -4   4   5       90.24       96.07      1.60 o 
  -3   4   5      224.78      222.29      3.33 o 
  -2   4   5      501.82      548.62      7.00 o 
  -1   4   5       18.28       28.10      0.73 o 
   0   4   5      356.83      374.83      3.27 o 
   1   4   5     1156.57     1264.46     13.08 o 
   2   4   5       56.53       71.31      1.03 o 
   3   4   5        0.01        0.23      0.31 o 
   4   4   5       68.70       77.18      1.05 o 
   5   4   5        5.34        7.88      1.56 o 
   6   4   5      219.89      225.07      7.13 o 
   7   4   5        4.82        5.59      1.28 o 
   8   4   5       51.79       49.21      2.20 o 
   9   4   5       35.55       36.59      1.73 o 
  10   4   5        6.66        8.50      0.82 o 
  -9   5   5        0.32        2.16      1.08 o 
  -8   5   5       40.14       41.63      1.57 o 
  -7   5   5      116.38      126.80      3.55 o 
  -6   5   5       55.78       50.54      2.31 o 
  -5   5   5        7.47        3.28      3.16 o 
  -4   5   5        3.19        6.90      1.24 o 
  -3   5   5       81.27       77.31      2.58 o 
  -2   5   5      215.46      225.57      6.13 o 
  -1   5   5       13.76       13.37      0.52 o 
   0   5   5        2.82        2.40      0.31 o 
   1   5   5       46.44       42.18      0.62 o 
   2   5   5     1377.63     1431.24     16.97 o 
   3   5   5        1.59        3.07      0.42 o 
   4   5   5        6.30        3.38      0.73 o 
   5   5   5       12.18        8.25      1.57 o 
   6   5   5        1.72        3.35      1.24 o 
   7   5   5        0.02        0.45      1.01 o 
   8   5   5       85.61       90.08      6.50 o 
   9   5   5        1.08        2.34      1.02 o 
  10   5   5        1.44        1.67      0.82 o 
  -8   6   5       33.26       41.35      1.56 o 
  -7   6   5      126.30      127.10      4.68 o 
  -6   6   5       35.73       41.14      2.73 o 
  -5   6   5      297.66      294.02      7.09 o 
  -4   6   5       55.30       51.34      2.32 o 
  -3   6   5      344.30      323.34      8.07 o 
  -2   6   5        1.65        1.59      0.70 o 
  -1   6   5      696.92      717.74      8.87 o 
   0   6   5       31.35       27.45      1.28 o 
   1   6   5      153.87      159.21      2.78 o 
   2   6   5       50.07       52.07      0.90 o 
   3   6   5      121.69      144.49      3.12 o 
   4   6   5       35.69       33.27      1.63 o 
   5   6   5      140.54      131.16      4.21 o 
   6   6   5       63.72       65.32      2.65 o 
   7   6   5      131.13      135.35      6.06 o 
   8   6   5        0.55        1.11      1.32 o 
   9   6   5        5.68        7.78      1.24 o 
  -7   7   5        2.07        1.19      1.04 o 
  -6   7   5        8.07        8.70      1.52 o 
  -5   7   5       38.38       35.76      3.23 o 
  -4   7   5        3.50        5.53      1.31 o 
  -3   7   5        7.23        6.10      1.00 o 
  -2   7   5        4.74        6.03      0.86 o 
  -1   7   5      427.57      392.71      7.16 o 
   0   7   5      189.51      164.24      3.20 o 
   1   7   5       48.76       40.61      0.99 o 
   2   7   5      479.96      437.04      7.55 o 
   3   7   5      462.98      448.26      8.30 o 
   4   7   5        3.64        1.64      0.74 o 
   5   7   5        5.64        4.19      0.74 o 
   6   7   5      247.73      256.41      6.35 o 
   7   7   5       23.12       24.59      1.95 o 
   8   7   5        6.13        6.47      1.36 o 
   9   7   5        0.05       -0.28      0.84 o 
  -7   8   5        3.01        5.04      1.10 o 
  -6   8   5       26.21       27.81      1.71 o 
  -5   8   5       18.99       21.82      1.74 o 
  -4   8   5        0.40        1.28      1.05 o 
  -3   8   5        4.13        2.35      0.64 o 
  -2   8   5       51.05       46.81      1.68 o 
  -1   8   5       23.72       21.70      1.10 o 
   0   8   5       16.74       15.82      1.02 o 
   1   8   5       55.14       47.15      3.20 o 
   2   8   5       64.37       52.61      1.50 o 
   3   8   5       70.47       73.34      1.87 o 
   4   8   5        1.56        1.36      0.71 o 
   5   8   5        0.03        0.59      0.60 o 
   6   8   5       89.73       85.78      3.28 o 
   7   8   5       33.40       38.62      2.05 o 
   8   8   5        9.93       11.32      1.37 o 
  -6   9   5       14.54       17.93      1.50 o 
  -5   9   5       22.36       23.60      1.85 o 
  -4   9   5       24.35       22.23      1.52 o 
  -3   9   5       52.94       57.29      2.41 o 
  -2   9   5       36.62       41.34      1.36 o 
  -1   9   5        1.63        1.41      0.72 o 
   0   9   5       14.61       12.42      1.11 o 
   1   9   5       66.41       59.02      3.63 o 
   2   9   5       30.79       28.40      1.90 o 
   3   9   5       25.77       20.76      1.35 o 
   4   9   5        3.31        1.91      0.67 o 
   5   9   5        4.70        4.31      0.71 o 
   6   9   5        7.97       10.91      1.50 o 
   7   9   5        5.26        7.30      1.16 o 
  -4  10   5       19.19       19.21      1.21 o 
  -3  10   5       30.19       32.37      2.24 o 
  -2  10   5        0.54       -0.08      0.54 o 
  -1  10   5       80.82       75.63      3.47 o 
   0  10   5        5.07        4.40      0.82 o 
   1  10   5      470.53      470.36     15.37 o 
   2  10   5       56.23       53.56      3.41 o 
   3  10   5      235.79      219.45     14.71 o 
   4  10   5       51.19       46.65      3.01 o 
   5  10   5       22.79       26.10      1.25 o 
   6  10   5      278.74      314.52      7.02 o 
  -3  11   5        0.62        0.50      0.81 o 
  -2  11   5       64.93       74.02      2.10 o 
  -1  11   5       12.64       12.74      1.27 o 
   0  11   5        2.84        2.42      0.73 o 
   1  11   5       30.60       34.60      2.65 o 
   2  11   5       22.92       25.32      2.38 o 
   3  11   5       29.42       18.58      5.15 o 
   4  11   5        2.54        5.24      1.34 o 
   5  11   5      125.32      140.51      4.31 o 
  -1 -10   6       48.90       51.29      1.43 o 
  -5  -9   6       13.99       17.76      0.94 o 
  -4  -9   6        7.17        7.73      0.78 o 
  -3  -9   6       21.32       19.89      1.23 o 
  -2  -9   6        5.52        4.61      1.02 o 
  -1  -9   6       45.09       49.89      1.89 o 
   0  -9   6        0.18        1.44      0.93 o 
   1  -9   6       11.75       13.61      1.02 o 
   2  -9   6        4.19        3.48      0.51 o 
   3  -9   6        2.08        0.17      0.80 o 
  -6  -8   6       42.08       40.15      2.46 o 
  -5  -8   6        8.23        8.08      0.67 o 
  -4  -8   6        0.73        0.12      0.69 o 
  -3  -8   6       35.47       28.59      1.51 o 
  -2  -8   6       20.46       19.83      1.44 o 
  -1  -8   6        6.43        5.63      1.12 o 
   0  -8   6      375.28      353.03      6.64 o 
   1  -8   6        8.15       10.41      0.97 o 
   2  -8   6        4.15        3.79      0.76 o 
   3  -8   6        0.06        0.23      1.72 o 
   4  -8   6        5.62        5.61      1.08 o 
  -7  -7   6       67.46       64.21      1.71 o 
  -6  -7   6        4.08        4.55      1.54 o 
  -5  -7   6      225.85      210.90      8.02 o 
  -4  -7   6       24.71       16.34      1.26 o 
  -3  -7   6      721.42      707.52     13.39 o 
  -2  -7   6      101.56       95.21      2.51 o 
  -1  -7   6       50.92       45.65      2.04 o 
   0  -7   6      138.73      134.98      4.35 o 
   1  -7   6       59.80       45.72      2.03 o 
   2  -7   6      346.10      312.92      9.84 o 
   3  -7   6      129.69      106.29      4.82 o 
   4  -7   6       89.40      101.26      2.69 o 
   5  -7   6       15.29       15.14      1.12 o 
   6  -7   6       88.18       95.05      2.26 o 
  -8  -6   6       95.15       90.33      6.06 o 
  -7  -6   6       51.31       48.25      2.64 o 
  -6  -6   6       32.09       26.25      1.42 o 
  -5  -6   6       20.80       16.28      0.88 o 
  -4  -6   6      527.99      507.27      9.50 o 
  -3  -6   6      189.94      188.49      3.73 o 
  -2  -6   6      309.71      318.46      5.98 o 
  -1  -6   6        6.21        7.53      1.02 o 
   0  -6   6      200.91      192.97      3.88 o 
   1  -6   6      435.81      429.37     12.27 o 
   2  -6   6      234.16      201.31      3.38 o 
   3  -6   6       57.44       50.28      1.99 o 
   4  -6   6      278.50      250.10      5.86 o 
   5  -6   6       48.97       43.64      2.19 o 
   6  -6   6       41.26       41.81      1.71 o 
   7  -6   6        0.05        0.35      0.57 o 
  -9  -5   6       10.15        7.31      0.87 o 
  -8  -5   6       34.79       36.22      2.09 o 
  -7  -5   6        3.36        2.77      1.02 o 
  -6  -5   6      384.15      375.43      8.87 o 
  -5  -5   6      359.44      358.91      7.59 o 
  -4  -5   6      241.32      242.27      3.85 o 
  -3  -5   6       89.17       87.11      2.07 o 
  -2  -5   6       14.08       15.64      1.05 o 
  -1  -5   6       41.96       40.53      1.49 o 
   0  -5   6       88.47       84.17      2.08 o 
   1  -5   6       61.12       53.94      1.70 o 
   2  -5   6      683.80      628.79      9.78 o 
   3  -5   6       18.81       16.98      1.11 o 
   4  -5   6      108.42      111.24      3.42 o 
   5  -5   6       24.36       25.30      1.82 o 
   6  -5   6      168.95      172.53      4.99 o 
   7  -5   6        0.08        0.26      0.90 o 
  -9  -4   6       19.81       17.66      1.84 o 
  -8  -4   6       23.19       24.78      1.60 o 
  -7  -4   6       17.05       20.32      1.92 o 
  -6  -4   6      174.65      171.50      6.21 o 
  -5  -4   6       49.54       51.06      1.56 o 
  -4  -4   6      111.73      113.49      2.88 o 
  -3  -4   6      458.92      462.81      7.19 o 
  -2  -4   6       16.28       14.06      0.58 o 
  -1  -4   6        0.25        0.84      0.60 o 
   0  -4   6       44.75       39.98      0.75 o 
   1  -4   6       14.18       15.50      0.63 o 
   2  -4   6       50.60       45.27      1.28 o 
   3  -4   6       29.78       29.81      1.45 o 
   4  -4   6        6.85        6.28      1.94 o 
   5  -4   6      191.18      200.24      5.95 o 
   6  -4   6       96.40      105.89      3.39 o 
   7  -4   6      231.56      246.37      6.43 o 
   8  -4   6      115.38      130.78      8.77 o 
  -9  -3   6       26.74       26.02      1.48 o 
  -8  -3   6      155.83      157.19      4.18 o 
  -7  -3   6        1.75        1.66      1.15 o 
  -6  -3   6      571.01      549.73     12.71 o 
  -5  -3   6       22.52       27.12      1.76 o 
  -4  -3   6      518.34      510.65     13.64 o 
  -3  -3   6       37.04       33.78      0.86 o 
  -2  -3   6      265.22      282.11      4.02 o 
  -1  -3   6       85.45       88.28      0.92 o 
   0  -3   6      108.60       94.61      1.15 o 
   1  -3   6      170.24      171.77      3.35 o 
   2  -3   6      910.97      831.25     15.84 o 
   3  -3   6       30.83       31.72      1.79 o 
   4  -3   6        7.31       10.66      1.54 o 
   5  -3   6       30.25       27.89      2.43 o 
   6  -3   6        0.46       -1.39      1.39 o 
   7  -3   6        2.51        4.58      1.17 o 
   8  -3   6       17.85       22.06      1.39 o 
   9  -3   6       45.19       43.68      3.12 o 
 -10  -2   6       23.41       17.64      3.44 o 
  -9  -2   6        1.66        1.83      1.64 o 
  -8  -2   6        0.39        1.75      1.08 o 
  -7  -2   6      331.01      343.13      9.04 o 
  -6  -2   6        0.04        1.62      1.59 o 
  -5  -2   6      181.67      161.39      4.65 o 
  -4  -2   6        2.81        4.53      0.62 o 
  -3  -2   6       76.63       87.86      1.47 o 
  -2  -2   6       19.56       17.84      0.94 o 
  -1  -2   6        3.41        4.16      0.34 o 
   0  -2   6      720.15      779.67      7.34 o 
   1  -2   6      103.43      110.45      1.22 o 
   2  -2   6      311.86      322.02      4.18 o 
   3  -2   6      137.22      133.07      3.20 o 
   4  -2   6       92.80      102.54      3.22 o 
   5  -2   6      691.60      741.55     17.64 o 
   6  -2   6        8.88        7.59      1.46 o 
   7  -2   6        6.09        6.68      1.32 o 
   8  -2   6       22.11       28.70      1.61 o 
   9  -2   6       78.72       82.52      4.45 o 
 -10  -1   6        2.14        1.83      0.75 o 
  -9  -1   6        7.79        5.14      2.17 o 
  -8  -1   6       28.16       31.96      1.84 o 
  -7  -1   6        0.64        1.16      1.07 o 
  -6  -1   6      266.41      246.40      6.76 o 
  -5  -1   6        4.02        5.25      1.44 o 
  -4  -1   6      509.89      539.80      7.96 o 
  -3  -1   6       15.05       17.08      0.59 o 
  -2  -1   6      953.13     1071.26     11.25 o 
  -1  -1   6     2335.24     2484.59     31.00 o 
   0  -1   6      250.31      296.37      2.64 o 
   1  -1   6      239.40      265.76      2.49 o 
   2  -1   6       66.89       72.50      1.52 o 
   3  -1   6      108.75      124.95      1.52 o 
   4  -1   6       78.67       81.27      3.01 o 
   5  -1   6        7.99        9.44      1.81 o 
   6  -1   6      129.89      120.27      4.27 o 
   7  -1   6       20.49       22.15      1.71 o 
   8  -1   6       57.02       55.25      2.16 o 
   9  -1   6       53.45       51.08      1.63 o 
  -9   0   6        0.02        0.85      0.73 o 
  -8   0   6       10.71       11.28      1.36 o 
  -7   0   6      191.82      209.22      5.93 o 
  -6   0   6      163.52      174.56      5.26 o 
  -5   0   6       79.66       75.25      3.10 o 
  -4   0   6      623.63      584.52      7.76 o 
  -3   0   6      648.11      718.64      8.29 o 
  -2   0   6     1607.70     1736.88     22.91 o 
  -1   0   6      701.40      858.00      8.68 o 
   0   0   6      904.28     1064.73     11.01 o 
   1   0   6     1145.57     1350.85     14.52 o 
   2   0   6      193.44      218.23      2.63 o 
   3   0   6      909.21      929.08     10.93 o 
   4   0   6      602.79      561.22     10.36 o 
   5   0   6       49.26       41.04      2.20 o 
   6   0   6      232.96      233.51      6.70 o 
   7   0   6       54.30       54.69      2.25 o 
   8   0   6        7.33       11.12      1.15 o 
   9   0   6        0.04        0.23      1.10 o 
 -10   1   6       29.94       10.47      1.25 o 
  -9   1   6       10.25       11.36      0.94 o 
  -8   1   6       41.40       47.35      2.41 o 
  -7   1   6       25.76       22.17      1.61 o 
  -6   1   6        0.39        2.70      1.62 o 
  -5   1   6      157.09      156.68      6.69 o 
  -4   1   6        0.11        0.04      0.28 o 
  -3   1   6       83.86       97.51      1.40 o 
  -2   1   6      497.40      568.41      7.20 o 
  -1   1   6      196.75      246.63      2.23 o 
   0   1   6      302.65      389.79      3.48 o 
   1   1   6     1534.98     1636.42     18.29 o 
   2   1   6      580.80      655.49      7.54 o 
   3   1   6       13.85       10.07      0.58 o 
   4   1   6      715.11      743.34      8.53 o 
   5   1   6        0.14        0.10      0.74 o 
   6   1   6       10.01        7.10      0.86 o 
   7   1   6       45.79       47.50      1.95 o 
   8   1   6      103.51       97.29      4.84 o 
   9   1   6       42.43       44.82      2.95 o 
  10   1   6        0.29        0.60      0.88 o 
  -9   2   6       11.20       12.25      2.81 o 
  -8   2   6        2.27        1.11      0.66 o 
  -7   2   6       49.50       49.99      2.25 o 
  -6   2   6       28.64       36.27      1.55 o 
  -5   2   6      347.88      372.76      6.82 o 
  -4   2   6      349.99      360.15      6.89 o 
  -3   2   6       30.26       38.24      0.89 o 
  -2   2   6        0.03        1.49      0.44 o 
  -1   2   6       28.00       30.45      0.78 o 
   0   2   6       15.57       15.34      0.42 o 
   1   2   6     1323.12     1396.58     15.35 o 
   2   2   6        0.57       -0.50      0.50 o 
   3   2   6      479.90      511.41      6.38 o 
   4   2   6      568.58      598.70      6.78 o 
   5   2   6      383.77      403.70      7.44 o 
   6   2   6      137.54      134.38      2.79 o 
   7   2   6       18.41       18.35      1.46 o 
   8   2   6       97.96      101.80      4.99 o 
   9   2   6       17.34       17.35      2.15 o 
  10   2   6       35.96       26.52      1.97 o 
  -9   3   6        5.07        4.14      1.35 o 
  -8   3   6       62.40       64.75      3.67 o 
  -7   3   6      157.15      153.31      6.45 o 
  -6   3   6      239.44      253.74      7.61 o 
  -5   3   6        0.01        1.39      1.69 o 
  -4   3   6      722.55      772.25     14.37 o 
  -3   3   6       99.84       96.65      1.92 o 
  -2   3   6      393.85      395.57      4.46 o 
  -1   3   6      722.55      774.55      8.39 o 
   0   3   6      293.24      313.54      3.27 o 
   1   3   6      963.14      987.75     10.93 o 
   2   3   6       39.90       40.18      0.86 o 
   3   3   6     1000.35     1055.52     13.86 o 
   4   3   6      537.24      541.92      6.60 o 
   5   3   6       98.22      107.44      2.39 o 
   6   3   6       27.31       25.99      1.77 o 
   7   3   6       99.24       96.99      3.40 o 
   8   3   6       22.77       22.45      1.91 o 
   9   3   6       16.48       14.78      1.87 o 
  10   3   6        0.01        0.91      1.08 o 
  -9   4   6       80.80       87.35      3.49 o 
  -8   4   6       62.84       60.12      2.77 o 
  -7   4   6        9.64       11.22      1.14 o 
  -6   4   6      120.97      128.86      3.55 o 
  -5   4   6      138.10      131.67      4.60 o 
  -4   4   6       81.87       67.52      1.79 o 
  -3   4   6        0.21        0.86      0.35 o 
  -2   4   6       88.01       77.77      1.16 o 
  -1   4   6       16.99        9.52      0.51 o 
   0   4   6        5.74        8.79      0.53 o 
   1   4   6       78.04       67.54      0.94 o 
   2   4   6       36.97       35.54      0.78 o 
   3   4   6       28.29       31.61      0.67 o 
   4   4   6        4.40        5.59      0.55 o 
   5   4   6      158.39      151.09      5.87 o 
   6   4   6       25.54       20.30      1.93 o 
   7   4   6       49.95       49.11      2.91 o 
   8   4   6       15.48       16.40      1.51 o 
   9   4   6        9.13        8.38      1.40 o 
  10   4   6       21.21       21.50      1.89 o 
  -8   5   6      230.19      240.52      5.51 o 
  -7   5   6      267.37      260.49      5.92 o 
  -6   5   6      301.74      289.02      6.87 o 
  -5   5   6       10.27        9.30      1.40 o 
  -4   5   6        7.16       13.06      1.44 o 
  -3   5   6      851.25      825.14     13.15 o 
  -2   5   6      119.83      110.69      1.98 o 
  -1   5   6        3.86        1.26      0.50 o 
   0   5   6      251.61      258.61      2.72 o 
   1   5   6      423.15      449.52      4.69 o 
   2   5   6        3.32        3.18      0.37 o 
   3   5   6       35.03       39.83      1.08 o 
   4   5   6       27.73       25.92      1.03 o 
   5   5   6       41.78       36.96      2.06 o 
   6   5   6      208.27      194.33      5.20 o 
   7   5   6       21.16       24.30      2.35 o 
   8   5   6       74.18       74.97      3.22 o 
   9   5   6       12.10       12.60      1.28 o 
  -8   6   6        0.17        1.39      0.71 o 
  -7   6   6      142.40      136.98      5.45 o 
  -6   6   6      224.23      213.99      5.33 o 
  -5   6   6        2.05       -0.16      0.95 o 
  -4   6   6      118.57       98.01      4.06 o 
  -3   6   6        4.35        3.59      1.07 o 
  -2   6   6      409.67      428.77      7.16 o 
  -1   6   6        5.06        5.12      0.68 o 
   0   6   6      192.33      184.07      2.56 o 
   1   6   6       86.47       88.75      2.63 o 
   2   6   6      303.72      282.45      4.19 o 
   3   6   6       44.54       45.44      1.34 o 
   4   6   6      496.32      487.21     13.55 o 
   5   6   6      112.28       93.24      3.11 o 
   6   6   6      190.94      172.10      4.77 o 
   7   6   6      203.56      198.66      5.37 o 
   8   6   6        0.04        1.38      1.34 o 
   9   6   6        6.31        4.06      1.08 o 
  -7   7   6       22.48       28.63      1.49 o 
  -6   7   6       12.12       12.47      1.49 o 
  -5   7   6      313.86      291.93      7.00 o 
  -4   7   6        4.37        3.89      2.05 o 
  -3   7   6      156.08      129.42      3.33 o 
  -2   7   6       89.91       82.72      2.26 o 
  -1   7   6       11.28       15.97      1.40 o 
   0   7   6       59.50       48.23      1.12 o 
   1   7   6       41.96       48.99      1.66 o 
   2   7   6        2.39        2.69      0.47 o 
   3   7   6      252.82      271.30      5.58 o 
   4   7   6       51.59       61.54      1.78 o 
   5   7   6      156.46      170.34      5.23 o 
   6   7   6       26.97       26.62      1.91 o 
   7   7   6      353.77      378.14     17.29 o 
   8   7   6       58.83       62.25      2.48 o 
   9   7   6        2.70        2.20      0.93 o 
  -6   8   6        0.08       -0.25      0.89 o 
  -5   8   6       36.53       40.31      2.39 o 
  -4   8   6      146.26      164.04      4.25 o 
  -3   8   6        4.65        3.88      0.73 o 
  -2   8   6       29.54       23.45      1.28 o 
  -1   8   6       18.01       14.77      1.15 o 
   0   8   6       66.98       58.32      2.07 o 
   1   8   6       14.95       13.20      0.90 o 
   2   8   6       11.47        6.12      1.05 o 
   3   8   6        2.86        4.42      0.92 o 
   4   8   6      122.65      105.81      2.39 o 
   5   8   6       40.68       31.36      1.65 o 
   6   8   6      214.13      207.21      5.16 o 
   7   8   6        7.15        5.87      2.16 o 
   8   8   6       83.14       88.06      2.76 o 
  -5   9   6       10.88       10.43      1.49 o 
  -4   9   6       10.28       10.35      1.19 o 
  -3   9   6       46.33       53.69      1.96 o 
  -2   9   6      201.67      198.54      3.63 o 
  -1   9   6       28.68       33.92      1.46 o 
   0   9   6       35.21       32.40      1.90 o 
   1   9   6       26.80       25.51      2.75 o 
   2   9   6      247.79      240.80      8.53 o 
   3   9   6        3.82        3.39      0.62 o 
   4   9   6        2.77        1.53      0.73 o 
   5   9   6        7.93        7.11      0.86 o 
   6   9   6       40.81       41.37      2.84 o 
   7   9   6        0.75        1.46      0.88 o 
  -4  10   6       48.76       58.96      1.85 o 
  -3  10   6       98.52      101.84      2.54 o 
  -2  10   6        4.76        4.42      0.79 o 
  -1  10   6       67.54       61.66      2.65 o 
   0  10   6        1.35        2.16      1.56 o 
   1  10   6       16.87       17.37      2.37 o 
   2  10   6       16.72       14.70      2.26 o 
   3  10   6       70.09       76.91      3.81 o 
   4  10   6       89.16       77.96      3.78 o 
   5  10   6        0.96        0.13      0.57 o 
   6  10   6       32.31       26.03      1.45 o 
  -2  11   6        5.33       11.42      3.52 o 
  -1  11   6       30.89       30.84      7.00 o 
   0  11   6       16.58       18.84      1.90 o 
   1  11   6       17.80       16.00      2.00 o 
   2  11   6        0.46       -0.08      1.08 o 
   3  11   6       10.66       11.73      1.67 o 
   4  11   6       34.85       42.30      2.20 o 
  -3  -9   7      156.14      177.30      3.73 o 
  -2  -9   7       23.19       21.37      1.06 o 
  -1  -9   7       39.55       37.28      1.29 o 
   0  -9   7        2.61        4.92      0.81 o 
   1  -9   7       15.38       14.62      0.67 o 
  -5  -8   7       48.45       46.65      2.27 o 
  -4  -8   7       16.86       18.52      0.91 o 
  -3  -8   7        0.28        0.55      0.59 o 
  -2  -8   7       55.52       53.98      1.71 o 
  -1  -8   7        8.20       11.82      1.33 o 
   0  -8   7       75.20       72.43      2.36 o 
   1  -8   7        6.38        6.55      0.82 o 
   2  -8   7       45.99       43.38      3.38 o 
   3  -8   7       49.50       46.18      2.45 o 
   4  -8   7        0.10        0.40      1.40 o 
  -7  -7   7        0.51        1.84      1.11 o 
  -6  -7   7       43.52       47.81      4.14 o 
  -5  -7   7        8.05        6.97      1.51 o 
  -4  -7   7      141.46      141.43      5.17 o 
  -3  -7   7       21.06       20.16      1.13 o 
  -2  -7   7       61.91       58.23      2.06 o 
  -1  -7   7       43.75       52.99      1.77 o 
   0  -7   7      124.11      120.04      2.96 o 
   1  -7   7       97.34       92.51      4.33 o 
   2  -7   7        0.39        0.65      0.96 o 
   3  -7   7       76.25       56.81      8.99 o 
   4  -7   7      259.93      263.02      7.42 o 
   5  -7   7       67.18       74.34      2.79 o 
  -7  -6   7       10.21       14.33      1.00 o 
  -6  -6   7      150.18      164.99      3.73 o 
  -5  -6   7      158.68      166.88      3.98 o 
  -4  -6   7       24.78       21.12      1.34 o 
  -3  -6   7      343.39      338.61      8.07 o 
  -2  -6   7       12.18       10.43      1.10 o 
  -1  -6   7       84.71       78.43      2.12 o 
   0  -6   7       65.87       55.10      1.89 o 
   1  -6   7       10.34        9.67      1.32 o 
   2  -6   7      417.95      403.43     15.88 o 
   3  -6   7       36.53       40.24      2.17 o 
   4  -6   7      199.30      183.80      4.50 o 
   5  -6   7       18.30       17.76      1.63 o 
   6  -6   7       12.17       16.81      1.15 o 
  -8  -5   7        5.90        6.32      1.17 o 
  -7  -5   7        4.47        7.09      1.08 o 
  -6  -5   7      164.75      160.83      3.97 o 
  -5  -5   7        0.51        0.41      0.52 o 
  -4  -5   7      213.69      200.06      3.72 o 
  -3  -5   7       30.62       28.17      1.37 o 
  -2  -5   7      644.31      630.23     11.74 o 
  -1  -5   7        0.61        1.12      0.68 o 
   0  -5   7      204.80      205.70      3.94 o 
   1  -5   7      444.38      419.47     15.49 o 
   2  -5   7      212.15      204.90      4.15 o 
   3  -5   7       28.90       29.32      1.18 o 
   4  -5   7        0.95       -0.33      2.23 o 
   5  -5   7       57.39       58.06      2.37 o 
   6  -5   7        1.12       -0.71      0.85 o 
   7  -5   7       15.32       11.41      1.56 o 
  -9  -4   7       26.83       28.08      2.52 o 
  -8  -4   7       56.55       48.74      3.11 o 
  -7  -4   7       25.12       22.57      2.59 o 
  -6  -4   7       59.59       63.45      2.57 o 
  -5  -4   7      190.86      179.48      5.74 o 
  -4  -4   7      233.73      224.36      4.37 o 
  -3  -4   7      554.20      534.67     11.44 o 
  -2  -4   7       11.28       10.63      0.81 o 
  -1  -4   7        2.71        4.29      1.01 o 
   0  -4   7      815.86      732.53     19.86 o 
   1  -4   7      146.40      147.02      3.66 o 
   2  -4   7       97.85       96.71      4.02 o 
   3  -4   7        4.62        3.16      0.84 o 
   4  -4   7      484.39      469.35     10.93 o 
   5  -4   7       68.91       66.77      3.24 o 
   6  -4   7        0.74        0.14      0.89 o 
   7  -4   7        0.11        1.22      0.88 o 
   8  -4   7       63.00       64.11      6.73 o 
  -9  -3   7       33.08       29.83      3.46 o 
  -8  -3   7       33.00       35.25      1.84 o 
  -7  -3   7       13.26       14.86      1.57 o 
  -6  -3   7       62.04       62.10      3.02 o 
  -5  -3   7        0.94        0.57      0.58 o 
  -4  -3   7      717.33      687.01     13.44 o 
  -3  -3   7        5.45        3.79      0.98 o 
  -2  -3   7       18.84       22.38      0.67 o 
  -1  -3   7        3.22        1.85      0.25 o 
   0  -3   7       46.36       38.60      0.77 o 
   1  -3   7       34.51       32.26      1.24 o 
   2  -3   7       16.86       13.24      1.31 o 
   3  -3   7      534.38      498.47     15.38 o 
   4  -3   7      194.27      191.33      5.11 o 
   5  -3   7      904.00      926.10     25.48 o 
   6  -3   7       58.44       47.29     15.90 o 
   7  -3   7      405.74      445.18     10.30 o 
   8  -3   7        7.82        9.34      1.35 o 
  -9  -2   7       19.49       18.52      1.60 o 
  -8  -2   7      136.58      144.76      3.98 o 
  -7  -2   7       28.88       25.90      2.25 o 
  -6  -2   7      440.30      444.79     10.40 o 
  -5  -2   7      122.75      128.51      4.20 o 
  -4  -2   7      693.32      697.15     12.84 o 
  -3  -2   7       45.17       42.00      1.61 o 
  -2  -2   7       16.15       16.62      0.91 o 
  -1  -2   7       61.80       51.28      0.70 o 
   0  -2   7       39.91       47.05      0.75 o 
   1  -2   7       71.26       70.72      1.55 o 
   2  -2   7      516.82      518.14      9.24 o 
   3  -2   7      260.23      248.07      8.09 o 
   4  -2   7      142.74      152.06      4.29 o 
   5  -2   7       76.19       84.30      3.77 o 
   6  -2   7      297.58      305.17      7.65 o 
   7  -2   7       81.17       85.74      3.49 o 
   8  -2   7      228.01      235.75      6.00 o 
   9  -2   7        4.37        6.74      0.88 o 
  -9  -1   7        0.75        1.33      1.38 o 
  -8  -1   7       43.52       39.79      2.45 o 
  -7  -1   7      227.35      238.46      6.00 o 
  -6  -1   7       74.99       71.06      2.79 o 
  -5  -1   7      426.34      427.83     10.54 o 
  -4  -1   7       26.63       24.23      1.13 o 
  -3  -1   7       87.26       94.04      2.23 o 
  -2  -1   7        9.29        7.13      0.54 o 
  -1  -1   7      502.99      501.79      4.73 o 
   0  -1   7        0.68        1.33      0.27 o 
   1  -1   7      488.51      517.21      7.03 o 
   2  -1   7      551.55      557.46      7.81 o 
   3  -1   7      476.43      507.52      7.78 o 
   4  -1   7      656.09      652.99     20.17 o 
   5  -1   7      199.90      191.67      5.84 o 
   6  -1   7        1.88        0.65      1.12 o 
   7  -1   7       20.80       18.04      1.70 o 
   8  -1   7       11.78       14.90      1.36 o 
   9  -1   7       17.74       15.82      2.17 o 
  -9   0   7        2.07        1.59      1.01 o 
  -8   0   7        0.58        0.47      0.97 o 
  -7   0   7       17.55       17.17      1.66 o 
  -6   0   7      197.05      202.92      5.22 o 
  -5   0   7        7.33       10.14      2.17 o 
  -4   0   7      528.73      482.05      7.94 o 
  -3   0   7        3.98        5.58      0.51 o 
  -2   0   7      193.11      214.15      2.50 o 
  -1   0   7      720.97      749.32      7.04 o 
   0   0   7       21.27       15.20      0.43 o 
   1   0   7      420.97      443.82      5.07 o 
   2   0   7       34.18       33.70      0.79 o 
   3   0   7      289.96      267.25      3.25 o 
   4   0   7      162.83      147.86      3.34 o 
   5   0   7       22.46       26.04      1.94 o 
   6   0   7      106.07      101.79      3.41 o 
   7   0   7       15.82       18.26      1.78 o 
   8   0   7       14.64       17.61      2.18 o 
   9   0   7        1.13        0.95      0.71 o 
  -9   1   7       19.45       21.23      1.16 o 
  -8   1   7       35.76       37.53      1.78 o 
  -7   1   7       25.46       24.54      1.98 o 
  -6   1   7       44.96       43.13      2.11 o 
  -5   1   7      954.57      965.54     22.98 o 
  -4   1   7      668.93      651.10     10.41 o 
  -3   1   7      291.25      323.29      4.45 o 
  -2   1   7       12.08       12.04      0.61 o 
  -1   1   7      339.75      351.00      3.66 o 
   0   1   7     1007.25     1098.90     11.61 o 
   1   1   7       28.61       24.99      0.70 o 
   2   1   7      293.96      328.71      4.14 o 
   3   1   7      117.99      127.78      1.77 o 
   4   1   7      433.59      412.66     16.00 o 
   5   1   7      138.53      144.42      4.54 o 
   6   1   7      172.29      158.84      4.32 o 
   7   1   7        7.99        8.02      1.66 o 
   8   1   7      105.65       98.76     11.20 o 
   9   1   7       18.56       16.36      2.06 o 
  -9   2   7       10.10       12.09      1.65 o 
  -8   2   7       44.17       39.00      2.06 o 
  -7   2   7      139.56      145.91      4.79 o 
  -6   2   7      221.81      223.05     14.17 o 
  -5   2   7      288.92      288.37      5.18 o 
  -4   2   7      258.85      287.38      4.33 o 
  -3   2   7      420.20      438.19      7.64 o 
  -2   2   7     1273.20     1439.94     18.71 o 
  -1   2   7       47.41       43.77      0.81 o 
   0   2   7      641.98      665.75      8.03 o 
   1   2   7       10.30       20.19      0.69 o 
   2   2   7      147.74      138.83      1.81 o 
   3   2   7      475.38      525.91     10.31 o 
   4   2   7       29.09       36.43      0.97 o 
   5   2   7       32.04       28.98      3.42 o 
   6   2   7       13.52       13.08      1.19 o 
   7   2   7        4.71        5.32      0.71 o 
   8   2   7        0.11        0.91      1.67 o 
   9   2   7       10.21        9.73      3.13 o 
  -9   3   7       48.58       44.47      2.53 o 
  -8   3   7      174.99      190.10      6.71 o 
  -7   3   7      362.60      372.58     12.01 o 
  -6   3   7      250.47      250.42      5.50 o 
  -5   3   7      126.03      142.70      2.93 o 
  -4   3   7       29.56       28.56      1.43 o 
  -3   3   7      322.60      322.75      4.84 o 
  -2   3   7      465.73      444.19      5.02 o 
  -1   3   7      714.28      765.70      8.37 o 
   0   3   7       38.23       41.38      1.13 o 
   1   3   7       87.25       68.55      1.02 o 
   2   3   7       16.13       13.61      0.55 o 
   3   3   7      350.03      346.18      4.01 o 
   4   3   7        6.32        8.65      0.89 o 
   5   3   7       10.39       10.17      1.03 o 
   6   3   7      317.69      320.26     11.05 o 
   7   3   7        0.06        1.52      0.95 o 
   8   3   7       77.55       73.07      2.34 o 
   9   3   7       10.77        8.83      3.17 o 
  -8   4   7       97.80      110.72      6.40 o 
  -7   4   7        6.55        7.71      0.96 o 
  -6   4   7      162.07      175.28      4.30 o 
  -5   4   7      755.61      755.18     14.52 o 
  -4   4   7       30.43       30.23      1.29 o 
  -3   4   7      231.69      229.30      3.61 o 
  -2   4   7       32.65       31.39      0.88 o 
  -1   4   7      245.51      232.90      2.59 o 
   0   4   7       80.09       80.29      1.58 o 
   1   4   7      145.08      161.51      1.96 o 
   2   4   7      152.42      141.67      1.90 o 
   3   4   7       51.07       57.13      1.61 o 
   4   4   7      699.39      670.59     12.72 o 
   5   4   7      193.45      184.16      5.13 o 
   6   4   7      194.63      188.32     10.48 o 
   7   4   7       30.35       29.82      1.91 o 
   8   4   7       47.39       48.89      2.07 o 
   9   4   7       76.13       79.02      2.61 o 
  -8   5   7      112.57      100.48      6.80 o 
  -7   5   7       71.93       73.02      2.25 o 
  -6   5   7        1.00        0.46      1.76 o 
  -5   5   7       61.67       61.03      2.38 o 
  -4   5   7       15.68       17.30      1.03 o 
  -3   5   7       22.99       22.31      1.17 o 
  -2   5   7      545.64      520.39      8.15 o 
  -1   5   7      405.38      373.68      4.95 o 
   0   5   7        1.95        1.42      0.80 o 
   1   5   7        5.20        5.58      0.95 o 
   2   5   7      418.41      410.44      5.34 o 
   3   5   7       84.43       82.18      1.70 o 
   4   5   7        0.89        1.22      0.61 o 
   5   5   7       63.50       67.80      4.54 o 
   6   5   7        5.03        6.87      1.72 o 
   7   5   7       18.32       21.64      1.85 o 
   8   5   7       99.11       96.00      3.51 o 
   9   5   7        0.58        0.83      0.77 o 
  -8   6   7        0.03        1.42      1.90 o 
  -7   6   7       42.77       35.82      1.61 o 
  -6   6   7       29.75       32.94      1.84 o 
  -5   6   7      553.36      540.59     13.17 o 
  -4   6   7       22.29       22.59      1.69 o 
  -3   6   7       72.39       79.61      2.12 o 
  -2   6   7      407.62      405.75      6.16 o 
  -1   6   7      532.77      507.65      7.70 o 
   0   6   7      522.69      475.96      8.94 o 
   1   6   7      164.76      172.64      4.11 o 
   2   6   7       59.22       53.06      2.13 o 
   3   6   7      757.08      759.91     13.76 o 
   4   6   7       15.42       16.76      1.09 o 
   5   6   7       23.55       17.19      1.66 o 
   6   6   7        0.84        0.50      1.09 o 
   7   6   7        3.29        3.67      1.30 o 
   8   6   7       55.25       55.86      2.33 o 
   9   6   7       45.21       50.48      1.95 o 
  -7   7   7       46.99       51.91      2.15 o 
  -6   7   7        0.08       -0.34      1.01 o 
  -5   7   7       64.12       64.29      2.41 o 
  -4   7   7      155.22      135.17      3.75 o 
  -3   7   7      202.99      182.99      3.77 o 
  -2   7   7       75.99       60.96      1.70 o 
  -1   7   7      171.46      167.83      3.32 o 
   0   7   7       48.33       53.02      1.64 o 
   1   7   7      104.01      103.26      2.37 o 
   2   7   7       29.39       22.76      1.09 o 
   3   7   7       37.60       34.31      2.11 o 
   4   7   7      168.98      129.08      2.79 o 
   5   7   7        1.82        2.55      0.77 o 
   6   7   7       46.75       38.06      3.38 o 
   7   7   7       27.53       30.86      2.38 o 
   8   7   7       40.71       43.49      2.01 o 
  -6   8   7        0.77        0.64      0.75 o 
  -5   8   7        6.72        9.31      1.24 o 
  -4   8   7        4.20        4.12      1.05 o 
  -3   8   7       61.44       46.75      3.37 o 
  -2   8   7        3.68        6.04      0.79 o 
  -1   8   7      305.12      268.25      6.83 o 
   0   8   7      401.86      362.51     11.58 o 
   1   8   7      432.99      360.93     12.87 o 
   2   8   7        1.19        1.35      0.95 o 
   3   8   7        3.80        1.37      0.97 o 
   4   8   7       61.39       64.65      2.01 o 
   5   8   7       44.86       36.77      1.96 o 
   6   8   7        3.20        3.03      1.37 o 
   7   8   7        4.17        4.66      1.30 o 
   8   8   7        2.57        2.36      0.92 o 
  -5   9   7        8.76       10.01      1.08 o 
  -4   9   7        7.80       10.25      1.07 o 
  -3   9   7       46.47       51.18      2.17 o 
  -2   9   7        6.72        8.67      0.76 o 
  -1   9   7       19.69       17.43      1.63 o 
   0   9   7      658.21      586.24     22.63 o 
   1   9   7      294.76      292.71     12.92 o 
   2   9   7      343.60      278.06     18.50 o 
   3   9   7      163.40      158.37      3.96 o 
   4   9   7       69.18       62.33      3.16 o 
   5   9   7      173.61      176.37      3.49 o 
   6   9   7       20.65       23.41      2.22 o 
   7   9   7      107.78      112.12      3.80 o 
  -4  10   7        1.19        1.28      0.60 o 
  -3  10   7       24.68       25.69      2.72 o 
  -2  10   7       47.90       47.76      2.52 o 
  -1  10   7        3.87        3.11      0.72 o 
   0  10   7       31.89       34.40      2.57 o 
   1  10   7        1.24       -1.25      1.43 o 
   2  10   7      204.65      197.95      6.95 o 
   3  10   7       35.37       29.29      3.75 o 
   4  10   7      106.98       99.70      4.72 o 
   5  10   7       13.11       12.84      1.03 o 
   6  10   7        1.61        6.74      3.73 o 
  -1  11   7        0.18        0.53      0.90 o 
   0  11   7        0.38        1.21      2.05 o 
   1  11   7        0.79        1.95      1.38 o 
   2  11   7        0.05        0.76      1.26 o 
   3  11   7        7.90        7.72      2.65 o 
   4  11   7        1.98        2.46      1.68 o 
  -4  -8   8       24.47       27.89      1.56 o 
  -3  -8   8       99.50      109.92      6.78 o 
  -2  -8   8       64.29       70.57      1.91 o 
  -1  -8   8      118.32      130.78      2.56 o 
   0  -8   8      129.63      123.84      6.03 o 
   1  -8   8       54.72       59.42      2.15 o 
   2  -8   8       23.69       29.84      1.24 o 
  -6  -7   8        5.15        4.89      2.15 o 
  -5  -7   8        0.39        0.36      0.64 o 
  -4  -7   8      101.56      115.70      3.42 o 
  -3  -7   8        0.31        0.67      0.57 o 
  -2  -7   8        0.22       -0.33      0.55 o 
  -1  -7   8       43.20       42.27      1.42 o 
   0  -7   8       69.38       64.06      2.43 o 
   1  -7   8       19.30       23.48      1.43 o 
   2  -7   8        4.20        5.71      0.86 o 
   3  -7   8       60.76       61.64      2.91 o 
   4  -7   8      186.63      155.72     39.94 o 
  -7  -6   8      191.19      200.23      6.40 o 
  -6  -6   8       16.07       11.86      1.95 o 
  -5  -6   8       16.58       13.28      1.05 o 
  -4  -6   8      117.50      120.91      3.27 o 
  -3  -6   8        7.87        6.44      0.71 o 
  -2  -6   8       32.53       31.53      1.24 o 
  -1  -6   8       60.83       59.89      1.90 o 
   0  -6   8       17.19       18.54      1.05 o 
   1  -6   8      179.52      174.63      4.77 o 
   2  -6   8      129.47      132.06      3.38 o 
   3  -6   8      217.52      213.82      8.55 o 
   4  -6   8       77.09       84.33      5.84 o 
   5  -6   8       57.35       74.67      2.54 o 
  -7  -5   8       85.93       88.68      4.27 o 
  -6  -5   8      121.77      115.39      3.70 o 
  -5  -5   8       10.71       13.65      1.28 o 
  -4  -5   8      491.21      501.31     11.32 o 
  -3  -5   8        1.73        0.60      1.09 o 
  -2  -5   8      367.70      360.11     14.12 o 
  -1  -5   8       23.00       21.14      1.53 o 
   0  -5   8     1105.82     1081.71     42.28 o 
   1  -5   8      152.52      163.85      4.18 o 
   2  -5   8     1073.64     1021.02     20.93 o 
   3  -5   8        0.62        0.53      0.59 o 
   4  -5   8       62.11       59.46      2.22 o 
   5  -5   8       13.53       11.37      1.55 o 
   6  -5   8        2.74        1.44      0.82 o 
  -8  -4   8       14.34       13.16      1.15 o 
  -7  -4   8       20.24       24.55      1.62 o 
  -6  -4   8       53.25       58.26      3.31 o 
  -5  -4   8        0.36        1.48      0.78 o 
  -4  -4   8       11.35       10.76      1.21 o 
  -3  -4   8     1213.74     1196.53     23.81 o 
  -2  -4   8      109.73       99.26      2.07 o 
  -1  -4   8     2560.21     2465.57     60.02 o 
   0  -4   8      100.79       86.58      6.18 o 
   1  -4   8     1302.83     1254.60     46.23 o 
   2  -4   8        0.39        0.99      0.66 o 
   3  -4   8      408.86      388.77     15.90 o 
   4  -4   8       38.58       34.88      3.12 o 
   5  -4   8      208.33      212.12      5.98 o 
   6  -4   8       25.97       27.33      1.72 o 
   7  -4   8       77.24       84.14      2.47 o 
  -8  -3   8       47.80       52.50      2.43 o 
  -7  -3   8        1.15       -0.62      1.28 o 
  -6  -3   8       24.02       21.71      1.65 o 
  -5  -3   8       96.63       88.99      3.93 o 
  -4  -3   8      180.55      178.70      4.02 o 
  -3  -3   8      197.78      178.07      3.32 o 
  -2  -3   8     1125.64     1085.67     20.67 o 
  -1  -3   8      206.56      204.01      3.49 o 
   0  -3   8      613.39      563.16     16.35 o 
   1  -3   8      196.43      178.33      3.34 o 
   2  -3   8       60.36       59.39      1.69 o 
   3  -3   8       84.69       80.56      1.99 o 
   4  -3   8      443.37      470.62     11.09 o 
   5  -3   8        5.12        4.61      1.50 o 
   6  -3   8       29.00       23.62      2.16 o 
   7  -3   8        1.04        0.19      0.84 o 
   8  -3   8       13.35       15.84      1.43 o 
  -9  -2   8        0.54        0.40      0.86 o 
  -8  -2   8       70.74       77.86      2.59 o 
  -7  -2   8       43.51       51.01      2.78 o 
  -6  -2   8        6.64        7.55      1.37 o 
  -5  -2   8      981.37     1000.02     24.89 o 
  -4  -2   8      192.65      185.15      3.54 o 
  -3  -2   8      404.80      382.71      6.99 o 
  -2  -2   8      149.66      140.29      5.18 o 
  -1  -2   8       50.27       50.25      0.78 o 
   0  -2   8        7.25        9.64      0.58 o 
   1  -2   8       12.56       13.95      0.98 o 
   2  -2   8       18.98       21.75      1.15 o 
   3  -2   8      388.05      347.46      6.59 o 
   4  -2   8      134.27      119.57      3.76 o 
   5  -2   8       88.48       80.03      3.20 o 
   6  -2   8        5.78        7.54      1.51 o 
   7  -2   8       81.85       85.38      2.91 o 
   8  -2   8       10.79       14.67      1.48 o 
  -9  -1   8       71.03       81.24      2.31 o 
  -8  -1   8      191.98      225.10      5.42 o 
  -7  -1   8      162.44      172.67      4.77 o 
  -6  -1   8      617.43      641.37     17.09 o 
  -5  -1   8      116.52      109.71      4.14 o 
  -4  -1   8      304.21      284.58      5.08 o 
  -3  -1   8        0.58        1.56      0.77 o 
  -2  -1   8        7.46        8.41      0.59 o 
  -1  -1   8      310.22      317.45      3.78 o 
   0  -1   8      142.45      130.92      1.95 o 
   1  -1   8      275.94      258.54      3.45 o 
   2  -1   8      325.37      314.71      5.66 o 
   3  -1   8      156.05      145.60      7.04 o 
   4  -1   8      229.88      211.57      5.84 o 
   5  -1   8       19.40       19.22      2.28 o 
   6  -1   8       24.13       28.07      2.14 o 
   7  -1   8       20.97       21.32      1.82 o 
   8  -1   8       75.69       79.43      3.35 o 
  -9   0   8      435.54      501.77     10.83 o 
  -8   0   8        2.16        1.56      1.23 o 
  -7   0   8      514.10      557.14     12.93 o 
  -6   0   8       26.04       23.98      1.82 o 
  -5   0   8      158.63      161.42      4.98 o 
  -4   0   8      241.28      218.26     11.04 o 
  -3   0   8       73.55       69.58      2.77 o 
  -2   0   8      135.49      151.87      2.18 o 
  -1   0   8      995.86     1006.54     12.01 o 
   0   0   8      121.83      138.07      1.90 o 
   1   0   8      269.94      280.10      4.19 o 
   2   0   8       66.79       71.20      1.67 o 
   3   0   8       15.51       14.80      0.89 o 
   4   0   8      329.88      338.20      9.12 o 
   5   0   8       23.81       30.60      3.66 o 
   6   0   8       81.52       89.64      3.28 o 
   7   0   8       95.54      109.09      9.99 o 
   8   0   8       82.94       90.34      3.88 o 
   9   0   8        8.60        5.16      1.39 o 
  -9   1   8        9.01        7.84      1.54 o 
  -8   1   8      220.02      245.35     10.01 o 
  -7   1   8       80.98       96.57      3.60 o 
  -6   1   8      268.47      296.69      7.10 o 
  -5   1   8        6.30        7.63      1.33 o 
  -4   1   8      119.26      114.61      4.26 o 
  -3   1   8       53.45       45.86      1.24 o 
  -2   1   8       39.24       41.10      0.96 o 
  -1   1   8      372.94      385.98      4.75 o 
   0   1   8      564.54      583.34      7.42 o 
   1   1   8      394.11      445.92      7.55 o 
   2   1   8      152.99      160.24      2.49 o 
   3   1   8       59.10       51.15      1.60 o 
   4   1   8        0.04        0.50      0.74 o 
   5   1   8        0.04        0.62      1.06 o 
   6   1   8       96.23       95.15      3.34 o 
   7   1   8       14.64       13.79      1.87 o 
   8   1   8       34.50       26.39      2.70 o 
   9   1   8        9.62        9.21      1.76 o 
  -9   2   8      129.76      138.77      4.68 o 
  -8   2   8       13.17       17.80      1.57 o 
  -7   2   8      191.77      216.93      5.87 o 
  -6   2   8        0.14        1.05      0.99 o 
  -5   2   8       87.14       78.74      1.97 o 
  -4   2   8      109.59      102.90      2.80 o 
  -3   2   8       18.61       14.95      1.16 o 
  -2   2   8        1.48        2.38      0.80 o 
  -1   2   8       65.05       58.49      1.14 o 
   0   2   8      389.14      386.72      5.14 o 
   1   2   8        7.77        3.24      0.37 o 
   2   2   8       16.59       22.35      0.88 o 
   3   2   8        4.89        7.71      0.99 o 
   4   2   8      876.84      836.50     25.70 o 
   5   2   8       10.19       11.98      2.14 o 
   6   2   8      773.91      799.85     15.35 o 
   7   2   8       25.21       21.63      2.66 o 
   8   2   8        2.72        4.18      1.87 o 
   9   2   8        5.79        5.67      2.80 o 
  -8   3   8       16.67       19.13      2.08 o 
  -7   3   8      154.55      156.15      3.83 o 
  -6   3   8       48.41       39.90      1.33 o 
  -5   3   8      335.68      339.82     10.28 o 
  -4   3   8        1.98        0.43      0.56 o 
  -3   3   8       34.90       33.91      1.20 o 
  -2   3   8      233.25      236.27      4.38 o 
  -1   3   8       34.03       37.49      1.66 o 
   0   3   8       55.98       48.57      2.08 o 
   1   3   8      210.79      229.27      4.56 o 
   2   3   8       10.60       10.16      0.62 o 
   3   3   8       76.58       85.80      1.81 o 
   4   3   8      141.76      130.99      4.85 o 
   5   3   8      341.38      352.99      7.04 o 
   6   3   8      296.89      287.52      8.65 o 
   7   3   8       54.61       55.89      2.16 o 
   8   3   8       56.10       49.42      7.76 o 
   9   3   8        5.31        6.40      1.72 o 
  -8   4   8       22.92       29.50      2.23 o 
  -7   4   8        0.48        0.81      0.62 o 
  -6   4   8      366.80      362.39     11.54 o 
  -5   4   8        1.36        1.48      0.71 o 
  -4   4   8      541.78      535.06     10.17 o 
  -3   4   8       10.96        8.15      0.82 o 
  -2   4   8       17.38       20.31      0.93 o 
  -1   4   8      133.09      127.25      3.66 o 
   0   4   8       62.06       57.76      2.17 o 
   1   4   8       58.43       52.58      2.08 o 
   2   4   8      134.97      133.72      2.57 o 
   3   4   8      314.77      308.38      5.03 o 
   4   4   8       68.27       59.07      1.62 o 
   5   4   8      214.14      214.25      5.61 o 
   6   4   8       37.24       34.38      2.04 o 
   7   4   8      120.38      123.31      5.11 o 
   8   4   8        4.12        2.36      1.22 o 
   9   4   8      150.31      164.29      5.90 o 
  -8   5   8        0.06       -0.31      1.68 o 
  -7   5   8       71.60       67.04      2.44 o 
  -6   5   8        1.47        0.27      1.16 o 
  -5   5   8        1.98        1.20      1.11 o 
  -4   5   8        1.60        0.78      0.72 o 
  -3   5   8       66.76       57.44      1.42 o 
  -2   5   8        8.28        7.48      0.77 o 
  -1   5   8      195.94      187.45      4.20 o 
   0   5   8      100.71       98.75      2.58 o 
   1   5   8       12.87       13.71      1.34 o 
   2   5   8      141.04      137.07      3.43 o 
   3   5   8       26.54       30.34      1.08 o 
   4   5   8       25.40       27.39      1.13 o 
   5   5   8      336.86      347.14      8.22 o 
   6   5   8      110.38      113.37      4.16 o 
   7   5   8       96.91       96.15      3.62 o 
   8   5   8       22.62       24.58      1.67 o 
   9   5   8        5.30        9.53      2.17 o 
  -7   6   8        1.83        2.60      1.00 o 
  -6   6   8       17.59       14.57      1.55 o 
  -5   6   8       93.97       91.85      4.36 o 
  -4   6   8      273.99      253.51      5.91 o 
  -3   6   8        4.22        4.80      0.70 o 
  -2   6   8      127.93      125.72      2.36 o 
  -1   6   8        8.89        8.18      1.16 o 
   0   6   8      211.13      194.80      4.18 o 
   1   6   8       59.13       59.03      2.15 o 
   2   6   8        5.22       12.67      1.68 o 
   3   6   8       49.10       43.40      2.33 o 
   4   6   8       93.99       82.60      2.54 o 
   5   6   8       14.12       13.34      1.44 o 
   6   6   8      440.13      429.23     10.06 o 
   7   6   8       17.42       18.84      2.00 o 
   8   6   8      139.78      125.56      3.39 o 
  -6   7   8        8.61       12.01      1.42 o 
  -5   7   8       22.54       20.09      2.28 o 
  -4   7   8       12.57        8.25      1.15 o 
  -3   7   8      426.58      363.77     12.42 o 
  -2   7   8      962.83      878.24     20.22 o 
  -1   7   8        0.76        1.76      0.72 o 
   0   7   8      138.83      142.64      3.07 o 
   1   7   8      137.13      139.97      3.54 o 
   2   7   8      325.61      306.63      7.64 o 
   3   7   8       21.52       15.16      1.63 o 
   4   7   8       18.90       16.83      1.24 o 
   5   7   8       90.79       65.24      4.79 o 
   6   7   8       88.76       85.18      2.88 o 
   7   7   8      103.31      102.85      3.15 o 
   8   7   8       19.66       20.59      1.42 o 
  -6   8   8        7.35        7.15      0.92 o 
  -5   8   8       59.13       60.38      2.40 o 
  -4   8   8       10.16       11.00      1.82 o 
  -3   8   8       73.98       60.54      3.09 o 
  -2   8   8        5.18        3.22      1.04 o 
  -1   8   8      374.18      344.81      7.99 o 
   0   8   8        4.75        6.70      0.77 o 
   1   8   8        1.49        0.78      0.95 o 
   2   8   8       17.24       12.12      1.39 o 
   3   8   8        4.45        6.13      1.27 o 
   4   8   8      181.23      155.04      9.47 o 
   5   8   8       47.12       45.47      1.71 o 
   6   8   8       35.06       30.87      1.96 o 
   7   8   8       96.93      102.36      2.87 o 
  -4   9   8       24.80       23.14      1.36 o 
  -3   9   8       77.53       73.71      5.74 o 
  -2   9   8        2.47        3.02      0.91 o 
  -1   9   8       74.49       76.42      2.93 o 
   0   9   8        4.30        1.36      0.76 o 
   1   9   8       21.20       25.58      2.82 o 
   2   9   8      486.49      443.83     24.88 o 
   3   9   8       64.10       57.95      2.57 o 
   4   9   8        3.07        3.70      0.96 o 
   5   9   8       86.55       77.98      4.92 o 
   6   9   8       35.92       39.35      2.53 o 
  -3  10   8       73.25       76.92      2.83 o 
  -2  10   8      124.39      124.37      4.22 o 
  -1  10   8        0.06        0.18      0.52 o 
   0  10   8        0.42        2.42      1.49 o 
   1  10   8      105.03       95.22      4.28 o 
   2  10   8       74.05       81.91      5.82 o 
   3  10   8      401.81      356.27     41.21 o 
   4  10   8       22.86       23.20      1.12 o 
   5  10   8      110.33       95.79      4.25 o 
   0  11   8       38.82       37.36      2.34 o 
   1  11   8       24.47       27.40      2.22 o 
   2  11   8       15.66       14.91      1.86 o 
   3  11   8       41.89       46.56      2.53 o 
  -2  -8   9       27.39       30.06      3.09 o 
  -1  -8   9        9.85        7.23      1.28 o 
   0  -8   9       69.45       81.57      2.05 o 
  -5  -7   9       88.91      112.79      5.29 o 
  -4  -7   9        7.73        7.44      1.08 o 
  -3  -7   9        8.53        5.78      0.93 o 
  -2  -7   9        4.36        3.37      0.59 o 
  -1  -7   9        0.36        1.54      0.62 o 
   0  -7   9        0.47        0.20      1.30 o 
   1  -7   9       25.59       28.21      1.61 o 
   2  -7   9        0.02        0.44      0.53 o 
   3  -7   9       80.03       90.11      3.25 o 
  -6  -6   9      574.91      636.38     21.68 o 
  -5  -6   9        3.13        3.89      0.94 o 
  -4  -6   9        3.81        0.85      0.75 o 
  -3  -6   9       75.00       80.70      2.47 o 
  -2  -6   9       11.07        9.38      0.86 o 
  -1  -6   9       15.28       13.53      1.22 o 
   0  -6   9        6.65        9.67      1.10 o 
   1  -6   9        8.42        5.65      1.03 o 
   2  -6   9      138.79      153.86      3.56 o 
   3  -6   9        2.49        2.05      0.81 o 
   4  -6   9      464.70      462.60     48.41 o 
  -7  -5   9      102.70      120.79      2.72 o 
  -6  -5   9       33.80       34.41      1.33 o 
  -5  -5   9       64.32       65.41      1.74 o 
  -4  -5   9       13.35       13.74      1.20 o 
  -3  -5   9      124.33      117.73      3.69 o 
  -2  -5   9       46.54       41.65      2.20 o 
  -1  -5   9       24.32       21.64      1.92 o 
   0  -5   9       22.16       25.45      1.83 o 
   1  -5   9      236.34      244.74      6.13 o 
   2  -5   9        0.17        0.52      0.61 o 
   3  -5   9      200.57      209.09      6.55 o 
   4  -5   9       14.91       17.75      1.30 o 
   5  -5   9       35.04       35.98      1.60 o 
  -7  -4   9        6.19        8.15      1.01 o 
  -6  -4   9      329.87      342.65     13.37 o 
  -5  -4   9        1.68        2.06      0.58 o 
  -4  -4   9       17.22       17.52      0.94 o 
  -3  -4   9       27.38       25.71      1.49 o 
  -2  -4   9       13.59       11.05      1.10 o 
  -1  -4   9      360.29      315.99     15.78 o 
   0  -4   9       28.19       33.19      1.56 o 
   1  -4   9        5.22        5.39      0.71 o 
   2  -4   9       37.11       37.13      2.26 o 
   3  -4   9        1.06        1.80      0.83 o 
   4  -4   9        0.00        0.44      0.87 o 
   5  -4   9       23.24       29.59      2.05 o 
   6  -4   9        6.42        8.07      1.35 o 
  -8  -3   9       27.38       28.55      1.43 o 
  -7  -3   9        0.75        0.50      0.81 o 
  -6  -3   9       10.82       10.79      1.48 o 
  -5  -3   9      730.46      695.85     39.12 o 
  -4  -3   9      170.65      166.01      3.43 o 
  -3  -3   9      858.42      811.90     15.06 o 
  -2  -3   9      409.09      371.36      8.79 o 
  -1  -3   9        7.55        8.72      1.95 o 
   0  -3   9      619.11      529.74     19.60 o 
   1  -3   9      350.52      316.46      8.77 o 
   2  -3   9      412.21      383.68      6.87 o 
   3  -3   9      302.81      280.11     13.24 o 
   4  -3   9        9.50       11.16      1.42 o 
   5  -3   9       80.36       85.74      3.41 o 
   6  -3   9        0.00        1.55      1.01 o 
   7  -3   9        0.26        0.75      0.80 o 
  -8  -2   9       83.27       84.33      4.07 o 
  -7  -2   9       10.75        9.77      1.31 o 
  -6  -2   9      287.61      295.05      8.16 o 
  -5  -2   9        1.10        2.99      1.03 o 
  -4  -2   9      882.56      854.70     20.93 o 
  -3  -2   9       15.36       15.73      1.28 o 
  -2  -2   9      537.27      492.50      9.42 o 
  -1  -2   9        9.13        5.49      0.71 o 
   0  -2   9        3.19        2.32      0.56 o 
   1  -2   9      734.70      739.29     14.06 o 
   2  -2   9      272.86      262.30      4.82 o 
   3  -2   9      161.20      155.91      4.99 o 
   4  -2   9      119.30      123.61      4.73 o 
   5  -2   9       28.46       36.26      2.23 o 
   6  -2   9      108.06      120.95      3.70 o 
   7  -2   9       41.50       48.62      3.16 o 
  -8  -1   9        4.50        6.46      1.35 o 
  -7  -1   9      876.65      956.60     23.06 o 
  -6  -1   9       62.42       58.39      2.45 o 
  -5  -1   9      754.89      761.93     17.86 o 
  -4  -1   9        9.01        8.67      0.85 o 
  -3  -1   9       46.94       43.18      2.25 o 
  -2  -1   9       38.70       32.93      2.50 o 
  -1  -1   9      217.51      218.77      4.46 o 
   0  -1   9       20.18       16.03      1.54 o 
   1  -1   9       54.43       50.16      1.67 o 
   2  -1   9       21.62       15.80      1.06 o 
   3  -1   9        0.65        1.19      0.70 o 
   4  -1   9      431.99      467.80     11.12 o 
   5  -1   9      132.68      125.44      3.99 o 
   6  -1   9      363.61      399.18     10.56 o 
   7  -1   9        7.19       12.24      1.45 o 
   8  -1   9      118.59      121.04      3.61 o 
  -8   0   9       24.62       28.77      1.93 o 
  -7   0   9       38.95       45.65      2.60 o 
  -6   0   9      165.88      164.15      4.40 o 
  -5   0   9      428.02      445.94     10.29 o 
  -4   0   9       19.53       20.80      1.29 o 
  -3   0   9        3.36        3.29      0.53 o 
  -2   0   9       49.52       44.99      1.12 o 
  -1   0   9      302.74      278.07      5.05 o 
   0   0   9      121.59      111.67      2.52 o 
   1   0   9       36.70       37.79      1.19 o 
   2   0   9       44.08       39.03      1.52 o 
   3   0   9       20.64       16.29      1.17 o 
   4   0   9      821.98      810.95     20.33 o 
   5   0   9      141.51      149.14      5.04 o 
   6   0   9        1.24        4.06      1.66 o 
   7   0   9      364.89      394.84     11.09 o 
   8   0   9        7.05        8.16      0.99 o 
  -8   1   9      382.49      427.30     11.39 o 
  -7   1   9       16.56       16.37      1.44 o 
  -6   1   9      133.30      128.98      3.70 o 
  -5   1   9      224.28      224.11      6.16 o 
  -4   1   9        0.54        0.03      0.37 o 
  -3   1   9        0.94        1.79      0.53 o 
  -2   1   9      136.38      127.27      2.32 o 
  -1   1   9       91.21       83.55      2.22 o 
   0   1   9        1.09        1.59      0.92 o 
   1   1   9       18.78       17.79      1.24 o 
   2   1   9       34.81       33.56      1.17 o 
   3   1   9      308.00      297.93      5.02 o 
   4   1   9        2.19        3.85      0.94 o 
   5   1   9       85.46       80.69      2.99 o 
   6   1   9      232.09      241.69      6.96 o 
   7   1   9      169.83      187.82      6.77 o 
   8   1   9      296.21      290.93     28.59 o 
  -8   2   9       20.45       23.45      1.20 o 
  -7   2   9       91.40       93.80      2.81 o 
  -6   2   9       54.87       53.89      2.25 o 
  -5   2   9      450.14      447.78     25.09 o 
  -4   2   9       96.65       85.01      3.16 o 
  -3   2   9      464.58      475.42      7.33 o 
  -2   2   9       57.19       54.53      2.13 o 
  -1   2   9        0.14        0.69      0.79 o 
   0   2   9       30.56       30.62      1.75 o 
   1   2   9        6.42        7.85      1.23 o 
   2   2   9       63.00       70.25      1.68 o 
   3   2   9      421.88      414.80      6.74 o 
   4   2   9       15.78       15.96      1.48 o 
   5   2   9      642.39      678.99     13.00 o 
   6   2   9      288.38      298.41     14.27 o 
   7   2   9       28.15       26.40      1.63 o 
   8   2   9       57.87       42.15     15.40 o 
  -8   3   9       16.46       13.98      1.71 o 
  -7   3   9       89.37       99.64      3.06 o 
  -6   3   9       27.24       26.10      2.22 o 
  -5   3   9       31.76       36.66      1.37 o 
  -4   3   9      344.56      325.44     12.12 o 
  -3   3   9        2.83        5.41      1.26 o 
  -2   3   9      253.21      253.94      5.01 o 
  -1   3   9      172.70      178.24      4.15 o 
   0   3   9      337.28      363.18      6.90 o 
   1   3   9       93.40       90.58      2.53 o 
   2   3   9      747.58      743.76     14.62 o 
   3   3   9      810.24      772.40     12.54 o 
   4   3   9      897.12      871.89     23.28 o 
   5   3   9      192.94      194.08      3.97 o 
   6   3   9       43.69       39.32      1.68 o 
   7   3   9       48.38       49.00      6.41 o 
   8   3   9       17.88       18.84      2.23 o 
  -8   4   9        0.01        0.36      0.94 o 
  -7   4   9        0.28       -0.93      1.95 o 
  -6   4   9       51.29       56.40      1.65 o 
  -5   4   9      197.63      202.54      5.54 o 
  -4   4   9      118.83      109.08      2.67 o 
  -3   4   9       51.82       48.71      1.33 o 
  -2   4   9       62.25       57.40      2.00 o 
  -1   4   9      428.71      417.34      8.00 o 
   0   4   9       23.88       22.33      1.53 o 
   1   4   9     1038.53     1061.96     21.09 o 
   2   4   9       64.69       53.96      2.02 o 
   3   4   9     1374.94     1389.73     24.57 o 
   4   4   9        7.39        8.18      0.78 o 
   5   4   9        0.06        0.84      0.77 o 
   6   4   9       57.65       56.85      5.89 o 
   7   4   9       78.28       79.30      2.91 o 
   8   4   9       92.65       79.43      6.44 o 
  -7   5   9       79.28       79.63      5.12 o 
  -6   5   9       16.88       16.97      1.22 o 
  -5   5   9        4.81        4.27      0.68 o 
  -4   5   9      150.61      142.89      2.91 o 
  -3   5   9       23.73       24.38      1.09 o 
  -2   5   9     1077.51     1088.88     21.73 o 
  -1   5   9      225.13      236.52      5.79 o 
   0   5   9      942.90      954.40     19.34 o 
   1   5   9       45.49       48.57      1.98 o 
   2   5   9     1216.80     1236.52     25.74 o 
   3   5   9      163.50      156.56      3.46 o 
   4   5   9      127.26      124.07      2.46 o 
   5   5   9        3.33        3.08      0.73 o 
   6   5   9        8.29        8.00      1.55 o 
   7   5   9      104.51      111.08      3.29 o 
   8   5   9        2.68        2.84      0.88 o 
  -7   6   9       11.46       13.37      1.08 o 
  -6   6   9       60.44       55.10      1.88 o 
  -5   6   9       12.08       14.44      1.27 o 
  -4   6   9       92.01       96.39      2.77 o 
  -3   6   9      114.56      108.56      2.27 o 
  -2   6   9      265.98      290.93      5.87 o 
  -1   6   9      297.00      299.69      7.87 o 
   0   6   9       17.74       15.94      1.45 o 
   1   6   9      807.35      799.49     15.99 o 
   2   6   9       71.44       68.67      2.85 o 
   3   6   9       51.61       39.59      2.56 o 
   4   6   9       23.42       22.37      1.60 o 
   5   6   9        0.69        0.57      0.93 o 
   6   6   9        0.88        0.72      1.19 o 
   7   6   9        8.28       10.69      1.59 o 
   8   6   9       74.47       75.24      2.31 o 
  -6   7   9      190.41      195.92      4.75 o 
  -5   7   9      120.39      124.71      4.45 o 
  -4   7   9       40.28       42.28      1.80 o 
  -3   7   9      514.83      481.70     15.57 o 
  -2   7   9       31.65       27.93      1.99 o 
  -1   7   9        1.41        3.84      0.95 o 
   0   7   9        3.43        2.99      1.25 o 
   1   7   9      203.83      193.04      3.95 o 
   2   7   9        8.54        7.98      1.21 o 
   3   7   9      609.07      572.64     36.11 o 
   4   7   9        3.85        6.82      1.23 o 
   5   7   9       33.27       23.58      2.46 o 
   6   7   9        5.24        7.99      1.46 o 
   7   7   9      133.51      134.15      4.62 o 
  -5   8   9       99.86       99.72     10.94 o 
  -4   8   9       67.05       64.37      4.86 o 
  -3   8   9       52.34       49.29      5.81 o 
  -2   8   9       90.77       78.84      4.19 o 
  -1   8   9       30.14       27.07      1.73 o 
   0   8   9      362.93      323.29      8.14 o 
   1   8   9       50.31       43.56      1.47 o 
   2   8   9      125.24      107.41      6.59 o 
   3   8   9       11.95        6.86      1.54 o 
   4   8   9      238.02      222.22      7.30 o 
   5   8   9        0.09        0.90      0.66 o 
   6   8   9      155.94      139.11      7.57 o 
   7   8   9       30.29       27.17      1.30 o 
  -4   9   9        7.42        9.47      1.48 o 
  -3   9   9       25.87       22.14      7.49 o 
  -2   9   9       15.84       15.46      1.18 o 
  -1   9   9       45.98       36.67      1.67 o 
   0   9   9       11.00        9.53      1.16 o 
   1   9   9        5.25        3.17      0.63 o 
   2   9   9       38.49       36.04      1.61 o 
   3   9   9       20.80       21.74      1.40 o 
   4   9   9       16.53       17.97      1.67 o 
   5   9   9       58.77       47.25      9.43 o 
   6   9   9       44.54       50.42      2.65 o 
  -2  10   9        0.87        0.24      0.59 o 
  -1  10   9        0.27       -0.23      0.53 o 
   0  10   9      208.67      172.03     31.65 o 
   1  10   9       40.27       39.03      2.83 o 
   2  10   9       87.77      100.21      4.35 o 
   3  10   9        0.03        0.80      0.54 o 
   4  10   9       30.06       32.41      1.23 o 
  -3  -7  10      228.01      269.55      7.95 o 
  -2  -7  10      176.20      224.33      6.88 o 
  -1  -7  10       31.85       28.13      2.86 o 
   0  -7  10       49.26       60.75      2.98 o 
   1  -7  10        5.44        4.06      0.65 o 
  -5  -6  10        2.27        1.03      0.88 o 
  -4  -6  10      205.25      226.13      5.22 o 
  -3  -6  10        2.87        1.97      0.71 o 
  -2  -6  10        7.72        5.06      1.39 o 
  -1  -6  10       37.42       33.92      3.92 o 
   0  -6  10      109.04      111.60      3.73 o 
   1  -6  10        6.21        2.80      0.88 o 
   2  -6  10      107.76      109.11      8.71 o 
   3  -6  10        0.18        0.28      0.82 o 
  -6  -5  10       26.09       30.54      1.93 o 
  -5  -5  10       73.09       68.47      5.56 o 
  -4  -5  10       24.80       22.01      1.22 o 
  -3  -5  10       72.93       74.50      3.78 o 
  -2  -5  10        4.35        3.75      0.79 o 
  -1  -5  10       13.68       18.66      2.26 o 
   0  -5  10       90.03       89.65      3.60 o 
   1  -5  10       19.59       20.69      1.55 o 
   2  -5  10        6.61        4.67      0.81 o 
   3  -5  10       52.10       58.56      7.25 o 
   4  -5  10        2.08        4.59      0.79 o 
  -6  -4  10        3.57        4.66      0.77 o 
  -5  -4  10      106.61       94.44      5.54 o 
  -4  -4  10       58.78       54.35      1.75 o 
  -3  -4  10       17.51       17.06      1.18 o 
  -2  -4  10       29.69       21.58      3.06 o 
  -1  -4  10      817.62      811.31     26.95 o 
   0  -4  10       28.43       30.45      1.98 o 
   1  -4  10      106.74      106.98      4.22 o 
   2  -4  10       20.75       24.44      1.03 o 
   3  -4  10        6.66        6.80      1.12 o 
   4  -4  10       13.02       11.91      1.89 o 
   5  -4  10       19.91       23.88      1.37 o 
  -7  -3  10        8.95        8.08      1.18 o 
  -6  -3  10       24.07       26.51      1.86 o 
  -5  -3  10       39.25       35.72      1.82 o 
  -4  -3  10      293.74      284.78      5.03 o 
  -3  -3  10      313.83      304.36      9.08 o 
  -2  -3  10      196.43      166.13     19.01 o 
  -1  -3  10        3.20        3.18      1.57 o 
   0  -3  10      532.75      514.89     16.50 o 
   1  -3  10      252.44      231.90      6.05 o 
   2  -3  10       16.67       14.63      0.96 o 
   3  -3  10       15.34       11.69      1.90 o 
   4  -3  10       24.74       27.06      1.62 o 
   5  -3  10        0.42        0.41      0.84 o 
   6  -3  10        6.94        7.12      1.82 o 
  -7  -2  10       25.42       26.79      2.47 o 
  -6  -2  10        5.59        8.07      1.11 o 
  -5  -2  10        0.41        2.43      1.10 o 
  -4  -2  10      107.57       97.01      2.44 o 
  -3  -2  10        1.29        0.96      0.57 o 
  -2  -2  10      282.23      262.10      5.85 o 
  -1  -2  10        0.36        1.94      0.73 o 
   0  -2  10       64.72       57.08      2.90 o 
   1  -2  10       23.65       24.65      1.67 o 
   2  -2  10      192.72      173.39      3.61 o 
   3  -2  10      202.85      188.49      6.27 o 
   4  -2  10      283.01      289.72      7.60 o 
   5  -2  10       70.50       67.40      3.76 o 
   6  -2  10        0.28        0.15      0.82 o 
   7  -2  10       13.22       14.23      1.23 o 
  -8  -1  10        0.00       -0.74      0.85 o 
  -7  -1  10      291.17      310.50     12.23 o 
  -6  -1  10       21.45       22.89      1.53 o 
  -5  -1  10       15.62       14.32      1.70 o 
  -4  -1  10       43.89       39.36      1.56 o 
  -3  -1  10       30.39       28.29      3.83 o 
  -2  -1  10       23.65       27.11      1.69 o 
  -1  -1  10       10.00        8.46      0.83 o 
   0  -1  10        0.00        1.11      0.90 o 
   1  -1  10      167.57      160.60      4.76 o 
   2  -1  10      318.52      308.59      5.67 o 
   3  -1  10       75.86       73.39      2.56 o 
   4  -1  10      184.94      187.35      4.92 o 
   5  -1  10      162.97      177.52      4.83 o 
   6  -1  10        1.32        0.57      1.35 o 
   7  -1  10      132.40      153.35      4.25 o 
  -8   0  10       44.53       52.66      1.81 o 
  -7   0  10        1.40        1.65      0.92 o 
  -6   0  10      259.77      269.49      6.33 o 
  -5   0  10      118.69      121.84      3.49 o 
  -4   0  10      633.17      609.94     18.24 o 
  -3   0  10       34.35       29.51      1.94 o 
  -2   0  10      256.54      234.34      4.63 o 
  -1   0  10       27.38       31.63      2.36 o 
   0   0  10       89.96       82.38      2.37 o 
   1   0  10      107.34       93.55      2.28 o 
   2   0  10      441.94      410.24      6.26 o 
   3   0  10       57.70       56.16      4.64 o 
   4   0  10      307.63      313.28      8.28 o 
   5   0  10        8.21        6.31      1.37 o 
   6   0  10       90.94      103.79      3.34 o 
   7   0  10      121.61      142.61      3.78 o 
  -8   1  10       38.64       39.76      1.53 o 
  -7   1  10      262.27      292.68      7.14 o 
  -6   1  10        8.04        7.91      1.39 o 
  -5   1  10       86.62       79.03      2.65 o 
  -4   1  10        5.19        4.80      0.77 o 
  -3   1  10      196.25      168.58      5.58 o 
  -2   1  10      143.25      128.12      2.88 o 
  -1   1  10       10.01       10.64      1.11 o 
   0   1  10        1.80        2.60      1.02 o 
   1   1  10       88.36       86.62      2.64 o 
   2   1  10        3.41        1.77      1.07 o 
   3   1  10       78.57       74.93      1.73 o 
   4   1  10       39.82       40.37      3.16 o 
   5   1  10      439.67      447.13     11.37 o 
   6   1  10        7.93       12.39      1.47 o 
   7   1  10      112.91      118.24      7.19 o 
   8   1  10      560.37      530.92     94.71 o 
  -8   2  10       47.25       58.03      1.66 o 
  -7   2  10        2.84        3.05      1.03 o 
  -6   2  10       86.42       86.97      2.66 o 
  -5   2  10       17.65       17.38      1.39 o 
  -4   2  10      372.28      345.39     15.44 o 
  -3   2  10      271.64      253.23      6.35 o 
  -2   2  10        0.18        2.10      1.10 o 
  -1   2  10        0.79        0.63      1.13 o 
   0   2  10      260.79      266.70      6.13 o 
   1   2  10      193.74      194.38      4.50 o 
   2   2  10      105.24      108.30      3.04 o 
   3   2  10        0.09        0.43      0.52 o 
   4   2  10      264.73      254.73      6.65 o 
   5   2  10      101.59      112.28      4.22 o 
   6   2  10      579.37      607.49     23.81 o 
   7   2  10       69.22       70.65      4.39 o 
   8   2  10      143.59      161.91      5.73 o 
  -7   3  10       18.28       20.22      1.15 o 
  -6   3  10       15.06       14.20      1.43 o 
  -5   3  10       28.42       27.27      1.11 o 
  -4   3  10       19.56       17.12      1.33 o 
  -3   3  10      580.78      561.24     10.84 o 
  -2   3  10      862.85      874.05     17.01 o 
  -1   3  10      272.54      278.50      5.68 o 
   0   3  10       15.69       19.49      1.69 o 
   1   3  10      283.29      275.91      5.63 o 
   2   3  10       34.86       37.02      1.93 o 
   3   3  10      375.10      381.85      7.59 o 
   4   3  10       80.94       87.67      2.27 o 
   5   3  10      173.04      171.30      3.79 o 
   6   3  10      313.36      340.51      6.22 o 
   7   3  10      117.87      118.76     16.19 o 
   8   3  10        1.09        0.78      1.15 o 
  -7   4  10       14.03        9.99      3.31 o 
  -6   4  10        9.24        9.04      0.67 o 
  -5   4  10       33.90       31.44      1.27 o 
  -4   4  10       55.90       55.28      2.75 o 
  -3   4  10      315.18      313.35     11.91 o 
  -2   4  10      183.65      173.39      4.16 o 
  -1   4  10      649.67      633.07     12.23 o 
   0   4  10        5.54        5.50      1.21 o 
   1   4  10     1523.19     1591.32     34.69 o 
   2   4  10       20.80       23.95      1.95 o 
   3   4  10       76.48       80.95      2.59 o 
   4   4  10        0.00        0.78      0.61 o 
   5   4  10       23.48       18.93      1.17 o 
   6   4  10       11.76        9.17      0.96 o 
   7   4  10       12.54       15.87      1.17 o 
   8   4  10        3.19        2.75      1.25 o 
  -7   5  10       22.04       25.80      1.63 o 
  -6   5  10       59.35       74.42      2.23 o 
  -5   5  10        6.83        9.91      0.76 o 
  -4   5  10       24.86       21.52      1.27 o 
  -3   5  10       70.73       69.14      1.97 o 
  -2   5  10      269.10      290.05      6.05 o 
  -1   5  10      215.13      231.22      4.88 o 
   0   5  10     1296.00     1336.94     28.46 o 
   1   5  10       26.71       25.29      1.65 o 
   2   5  10      871.05      935.39     19.12 o 
   3   5  10        1.98        1.73      0.92 o 
   4   5  10      300.31      309.93      7.98 o 
   5   5  10       69.74       68.13      2.81 o 
   6   5  10        3.20        1.61      1.20 o 
   7   5  10        4.86        7.80      1.26 o 
  -6   6  10       29.13       31.97      1.57 o 
  -5   6  10        1.00        1.81      0.93 o 
  -4   6  10      112.48      105.37      6.56 o 
  -3   6  10      502.91      493.92      8.96 o 
  -2   6  10      379.19      399.88      7.53 o 
  -1   6  10      757.77      797.11     15.92 o 
   0   6  10        9.84        7.74      1.38 o 
   1   6  10      207.16      222.57      5.11 o 
   2   6  10      124.97      130.23      3.42 o 
   3   6  10      432.03      446.43      8.97 o 
   4   6  10      132.88      126.24      7.65 o 
   5   6  10      384.73      361.19     31.38 o 
   6   6  10      113.37      117.17      5.34 o 
   7   6  10       22.62       22.67      1.31 o 
  -5   7  10        0.18        0.25      0.83 o 
  -4   7  10      194.86      192.77     28.00 o 
  -3   7  10      109.07      109.16      9.79 o 
  -2   7  10       69.53       70.46      3.42 o 
  -1   7  10        4.41        5.56      0.92 o 
   0   7  10       34.88       35.92      1.98 o 
   1   7  10      150.79      156.30      3.74 o 
   2   7  10      209.80      203.97      4.47 o 
   3   7  10      490.82      458.73     25.58 o 
   4   7  10       67.28       61.86      2.33 o 
   5   7  10        0.29        2.63      1.72 o 
   6   7  10        5.39        5.86      2.85 o 
   7   7  10        2.68        8.12      2.50 o 
  -4   8  10       81.87       97.06      3.70 o 
  -3   8  10       43.25       45.76      4.77 o 
  -2   8  10        0.19        1.07      1.01 o 
  -1   8  10        7.28        6.33      1.44 o 
   0   8  10       30.22       29.90      1.58 o 
   1   8  10       36.30       31.05      1.31 o 
   2   8  10       28.14       20.67      2.63 o 
   3   8  10       65.69       63.77      2.47 o 
   4   8  10        6.14        4.30      0.98 o 
   5   8  10       28.13       19.21      6.80 o 
   6   8  10       67.05       77.66      3.55 o 
  -3   9  10        4.53        5.14      1.25 o 
  -2   9  10        8.17        4.27      0.99 o 
  -1   9  10       22.35       19.49      1.45 o 
   0   9  10       70.28       75.34      3.59 o 
   1   9  10       42.32       30.17      2.32 o 
   2   9  10       12.66        8.17      1.19 o 
   3   9  10       24.45       25.53      1.44 o 
   4   9  10        1.03        1.62      0.99 o 
   5   9  10        2.11        5.60      1.31 o 
  -1  10  10        0.57        1.68      1.08 o 
   0  10  10        1.60        2.17      2.22 o 
   1  10  10        4.53        5.39      1.58 o 
   2  10  10       39.85       41.65      2.71 o 
   3  10  10       13.10       12.23      1.62 o 
  -3  -6  11       18.42       24.22      1.72 o 
  -2  -6  11        0.08        1.27      1.10 o 
  -1  -6  11        1.25        0.31      0.98 o 
   0  -6  11      106.89      124.73      4.20 o 
   1  -6  11       77.95       92.30      3.65 o 
  -4  -5  11       80.03       77.93      4.61 o 
  -3  -5  11      124.15      105.23     16.82 o 
  -2  -5  11        3.70        3.86      1.45 o 
  -1  -5  11        0.12       -0.05      1.02 o 
   0  -5  11       43.95       31.00      6.61 o 
   1  -5  11        0.01        0.49      0.52 o 
   2  -5  11       49.79       49.04      3.03 o 
   3  -5  11       98.48      116.63      3.62 o 
  -5  -4  11        0.51        0.71      0.33 o 
  -4  -4  11       32.19       26.83      2.31 o 
  -3  -4  11        5.26        2.54      0.77 o 
  -2  -4  11       10.02        9.36      1.82 o 
  -1  -4  11        1.34        1.45      1.40 o 
   0  -4  11       21.64       24.40      2.27 o 
   1  -4  11       29.77       22.55      3.58 o 
   2  -4  11       36.83       28.61      3.09 o 
   3  -4  11       50.16       47.71      4.41 o 
   4  -4  11       28.73       29.87      1.55 o 
  -6  -3  11        1.87        1.61      0.65 o 
  -5  -3  11       37.72       35.15      4.75 o 
  -4  -3  11        0.25       -0.35      0.57 o 
  -3  -3  11       60.76       51.12      3.67 o 
  -2  -3  11        3.87        2.51      1.49 o 
  -1  -3  11        5.97        6.62      1.71 o 
   0  -3  11        1.36       -0.50      2.05 o 
   1  -3  11       32.75       26.13      2.31 o 
   2  -3  11       71.86       69.93      1.79 o 
   3  -3  11       26.40       25.14      2.33 o 
   4  -3  11       24.71       23.05      1.58 o 
   5  -3  11      156.17      169.54      4.89 o 
  -7  -2  11        6.41        7.34      0.84 o 
  -6  -2  11        9.15        9.57      1.82 o 
  -5  -2  11       29.45       34.09      3.04 o 
  -4  -2  11       56.49       48.11      3.98 o 
  -3  -2  11       63.65       59.78      2.25 o 
  -2  -2  11       48.14       43.10      1.67 o 
  -1  -2  11      417.44      411.80     13.34 o 
   0  -2  11       88.43       90.66      7.63 o 
   1  -2  11        4.94        5.65      0.99 o 
   2  -2  11        4.07        2.62      0.60 o 
   3  -2  11        0.52       -0.23      0.51 o 
   4  -2  11      283.61      289.24      6.58 o 
   5  -2  11        4.56        7.37      1.07 o 
   6  -2  11      103.93      115.74      2.95 o 
  -7  -1  11       21.07       22.03      1.47 o 
  -6  -1  11       33.10       25.75      2.63 o 
  -5  -1  11       49.15       47.14      4.22 o 
  -4  -1  11        4.62        3.25      1.48 o 
  -3  -1  11       27.37       29.64      1.60 o 
  -2  -1  11      243.73      223.05      5.18 o 
  -1  -1  11       55.82       53.10      2.40 o 
   0  -1  11      491.22      414.82     13.11 o 
   1  -1  11      141.95      125.26      3.60 o 
   2  -1  11      391.34      366.85     18.67 o 
   3  -1  11      503.26      462.89     18.40 o 
   4  -1  11        5.08        5.46      1.77 o 
   5  -1  11       62.08       69.29      2.87 o 
   6  -1  11       75.50       78.74      2.79 o 
  -7   0  11        0.65        2.44      1.28 o 
  -6   0  11       50.65       47.18      2.06 o 
  -5   0  11      188.44      183.23      8.31 o 
  -4   0  11       13.02       11.16      1.05 o 
  -3   0  11      124.78      107.17      3.29 o 
  -2   0  11       29.95       31.56      2.11 o 
  -1   0  11       20.77       27.89      1.29 o 
   0   0  11      107.71       92.48      2.46 o 
   1   0  11      120.90      110.24      2.52 o 
   2   0  11       86.69       85.30      2.94 o 
   3   0  11      711.95      670.33     31.17 o 
   4   0  11       31.13       32.15      1.74 o 
   5   0  11        7.12        6.76      1.19 o 
   6   0  11       73.27       65.81     15.55 o 
   7   0  11      293.36      323.80     17.55 o 
  -7   1  11       17.08       17.39      2.21 o 
  -6   1  11        0.54        0.72      0.73 o 
  -5   1  11       14.02       11.05      3.84 o 
  -4   1  11      317.58      258.67     17.53 o 
  -3   1  11        9.19        6.35      0.92 o 
  -2   1  11      193.97      178.22      3.73 o 
  -1   1  11       57.46       49.14      2.01 o 
   0   1  11       51.42       61.94      2.03 o 
   1   1  11       37.99       35.16      1.56 o 
   2   1  11       84.53       73.71      2.17 o 
   3   1  11      104.82       91.07      4.22 o 
   4   1  11      293.38      295.70      7.02 o 
   5   1  11       90.11       96.49      3.04 o 
   6   1  11       28.98       26.60      1.62 o 
   7   1  11      125.20      131.58      3.89 o 
  -7   2  11        4.69        7.42      0.85 o 
  -6   2  11      133.11      142.72      4.06 o 
  -5   2  11       21.44       20.49      2.81 o 
  -4   2  11      490.14      421.47     19.33 o 
  -3   2  11        0.60        1.31      1.01 o 
  -2   2  11       64.24       61.21      2.17 o 
  -1   2  11       77.21       65.20      2.19 o 
   0   2  11        8.24        8.43      1.20 o 
   1   2  11      295.83      283.71      5.71 o 
   2   2  11        0.13        0.20      0.75 o 
   3   2  11       25.67       26.53      1.53 o 
   4   2  11        0.02        0.70      0.52 o 
   5   2  11        9.32       10.10      1.20 o 
   6   2  11      228.17      245.24      8.25 o 
   7   2  11       18.25       16.39      2.26 o 
  -7   3  11       69.50       80.57      2.27 o 
  -6   3  11        9.64        6.13      0.83 o 
  -5   3  11      382.17      366.20     15.31 o 
  -4   3  11       48.74       38.50      3.47 o 
  -3   3  11      152.95      136.01      3.24 o 
  -2   3  11      345.63      366.94      7.48 o 
  -1   3  11       95.64       90.76      2.67 o 
   0   3  11        0.05       -0.46      1.01 o 
   1   3  11      236.23      236.21      5.06 o 
   2   3  11       59.40       59.97      2.38 o 
   3   3  11     1028.74     1037.59     20.65 o 
   4   3  11        2.69        4.66      0.91 o 
   5   3  11       25.22       20.05      2.10 o 
   6   3  11        3.74        3.92      0.74 o 
   7   3  11        9.86        9.28      2.21 o 
  -6   4  11       23.68       19.76      1.72 o 
  -5   4  11      122.30      118.66      6.25 o 
  -4   4  11        1.06        1.00      0.54 o 
  -3   4  11       11.20       11.64      1.05 o 
  -2   4  11      151.31      160.10      3.92 o 
  -1   4  11      372.40      389.25      8.19 o 
   0   4  11       77.90       79.31      3.28 o 
   1   4  11       69.26       76.90      3.25 o 
   2   4  11      736.37      756.17     14.85 o 
   3   4  11        6.56        6.65      1.04 o 
   4   4  11      722.68      699.46     34.77 o 
   5   4  11       77.36       70.86      3.92 o 
   6   4  11       53.88       46.70      3.03 o 
   7   4  11       63.77       62.83      2.74 o 
  -6   5  11       41.14       46.33      1.47 o 
  -5   5  11        0.59        0.89      0.41 o 
  -4   5  11        9.02       12.25      1.57 o 
  -3   5  11        0.53        1.50      0.72 o 
  -2   5  11      136.71      137.73      3.45 o 
  -1   5  11        0.26       -0.75      0.91 o 
   0   5  11       60.14       56.92      2.20 o 
   1   5  11       12.17       15.42      1.62 o 
   2   5  11      167.11      177.45      4.81 o 
   3   5  11       97.47       94.40      2.52 o 
   4   5  11        1.40        1.01      0.69 o 
   5   5  11       37.40       30.42      3.74 o 
   6   5  11        5.51        5.06      1.08 o 
   7   5  11       63.77       56.32      3.27 o 
  -5   6  11       16.21       10.49      3.77 o 
  -4   6  11      118.99      132.14      6.88 o 
  -3   6  11       79.31       79.38      3.31 o 
  -2   6  11       51.95       61.89      2.07 o 
  -1   6  11        0.05        0.67      0.82 o 
   0   6  11      180.80      190.47      4.23 o 
   1   6  11       83.37       79.66      2.49 o 
   2   6  11        4.98        3.35      1.05 o 
   3   6  11        2.32        2.65      0.83 o 
   4   6  11      182.58      181.76      3.50 o 
   5   6  11       12.54       10.67      3.37 o 
   6   6  11       60.87       60.81     13.11 o 
  -4   7  11        8.59       10.98      1.55 o 
  -3   7  11      122.23      116.92      6.91 o 
  -2   7  11       16.14       14.39      1.06 o 
  -1   7  11       49.06       59.73      1.98 o 
   0   7  11       23.56       23.84      1.61 o 
   1   7  11       14.54       16.41      1.25 o 
   2   7  11        0.34        0.94      0.90 o 
   3   7  11        0.00        0.36      0.81 o 
   4   7  11        2.04        4.80      0.97 o 
   5   7  11       67.79       71.97      3.60 o 
   6   7  11       63.60       63.02      3.05 o 
  -3   8  11        0.51        0.17      0.65 o 
  -2   8  11       41.65       42.09      1.73 o 
  -1   8  11       16.34       17.97      1.96 o 
   0   8  11       57.27       59.71      2.40 o 
   1   8  11       43.26       51.09      1.81 o 
   2   8  11       16.51       19.84      1.56 o 
   3   8  11       25.86       35.06      2.08 o 
   4   8  11        0.00        0.19      0.64 o 
   5   8  11        0.09        0.27      1.85 o 
  -2   9  11       32.44       29.86      1.48 o 
  -1   9  11       61.94       62.55      1.98 o 
   0   9  11      217.03      226.72      5.59 o 
   1   9  11       65.33       68.80      2.53 o 
   2   9  11       96.65      107.87      4.04 o 
   3   9  11       17.42       17.92      1.47 o 
  -2  -5  12       28.12       23.35      1.86 o 
  -1  -5  12        0.06        2.22      1.11 o 
   0  -5  12       14.25       14.74      1.53 o 
   1  -5  12       16.04       10.77      1.23 o 
  -4  -4  12       13.49       11.67      1.15 o 
  -3  -4  12       64.18       68.26      2.93 o 
  -2  -4  12       25.41       28.39      2.19 o 
  -1  -4  12       28.43       30.04      2.22 o 
   0  -4  12        2.91        3.88      1.35 o 
   1  -4  12       15.37       11.84      1.50 o 
   2  -4  12       22.49       25.34      1.10 o 
   3  -4  12        0.04        0.28      0.53 o 
  -5  -3  12        3.19        3.48      0.72 o 
  -4  -3  12        4.80        4.15      0.54 o 
  -3  -3  12        8.12        8.66      1.53 o 
  -2  -3  12        2.70        2.42      2.33 o 
  -1  -3  12       18.02       18.94      2.07 o 
   0  -3  12        8.35       10.91      1.79 o 
   1  -3  12        0.34        0.00      0.45 o 
   2  -3  12        1.39        0.94      0.43 o 
   3  -3  12        9.55       13.02      0.97 o 
   4  -3  12       30.58       34.39      1.25 o 
  -5  -2  12       63.63       31.88     11.75 o 
  -4  -2  12        8.53        9.80      0.95 o 
  -3  -2  12       19.90       19.43      1.12 o 
  -2  -2  12       75.49       68.39      5.46 o 
  -1  -2  12        3.88        3.94      1.52 o 
   0  -2  12       28.06       25.21      4.83 o 
   1  -2  12       10.34       12.07      1.08 o 
   2  -2  12       10.01        7.07      0.94 o 
   3  -2  12        8.58        9.22      1.14 o 
   4  -2  12       30.15       26.05      1.67 o 
   5  -2  12       53.68       54.67      1.69 o 
  -6  -1  12       18.03       16.15      3.24 o 
  -5  -1  12       53.63       49.01      9.86 o 
  -4  -1  12       17.88       21.58      1.83 o 
  -3  -1  12        6.43        9.67      1.08 o 
  -2  -1  12       20.78       26.71      1.60 o 
  -1  -1  12        7.37        4.26      1.23 o 
   0  -1  12       93.91       81.19      5.63 o 
   1  -1  12       31.74       30.31      3.55 o 
   2  -1  12      148.55      137.48      3.53 o 
   3  -1  12       16.40       14.02      1.36 o 
   4  -1  12        5.68        3.46      1.26 o 
   5  -1  12       22.26       20.58      1.19 o 
  -6   0  12        0.30        0.41      0.58 o 
  -5   0  12        7.16        4.97      1.93 o 
  -4   0  12       42.31       37.19      3.68 o 
  -3   0  12       21.31       31.37      1.61 o 
  -2   0  12        0.76        0.78      0.81 o 
  -1   0  12      100.99       72.90      3.35 o 
   0   0  12      109.72      101.12      3.06 o 
   1   0  12      338.75      300.24     11.41 o 
   2   0  12      115.97      103.18      3.79 o 
   3   0  12       12.17        8.05      1.35 o 
   4   0  12       90.33       83.78      4.55 o 
   5   0  12        0.47       -0.50      0.72 o 
   6   0  12       50.06       62.23      2.23 o 
  -6   1  12       41.56       32.39      9.90 o 
  -5   1  12        0.67        0.71      0.72 o 
  -4   1  12        1.81        2.05      3.02 o 
  -3   1  12       48.02       42.74      2.08 o 
  -2   1  12      598.92      562.54     24.69 o 
  -1   1  12      189.12      180.89      6.67 o 
   0   1  12      166.79      142.18      3.43 o 
   1   1  12        0.04       -0.01      0.59 o 
   2   1  12       17.16       25.10      1.21 o 
   3   1  12      144.17      139.54     13.23 o 
   4   1  12       28.71       28.45      2.55 o 
   5   1  12      106.58       93.20      7.07 o 
   6   1  12       14.31       13.61      1.16 o 
  -6   2  12       55.96       46.01     15.10 o 
  -5   2  12        0.09       -0.30      0.43 o 
  -4   2  12        4.56        3.70      0.83 o 
  -3   2  12      456.40      444.99     14.18 o 
  -2   2  12       49.07       44.33      1.67 o 
  -1   2  12      559.66      558.08     10.68 o 
   0   2  12        1.38        3.77      1.03 o 
   1   2  12      150.30      146.45      3.41 o 
   2   2  12       70.61       71.86      2.70 o 
   3   2  12        1.57        1.45      0.68 o 
   4   2  12       38.38       35.82      1.53 o 
   5   2  12       22.79       17.43      4.09 o 
   6   2  12        6.41        5.09      0.79 o 
  -6   3  12        2.28        1.24      0.91 o 
  -5   3  12       23.46       22.78      3.13 o 
  -4   3  12       27.48       23.38      2.54 o 
  -3   3  12       16.68       15.22      1.06 o 
  -2   3  12        3.19        3.88      0.96 o 
  -1   3  12      101.06      113.07      2.98 o 
   0   3  12      210.98      226.23      4.94 o 
   1   3  12      189.57      196.45      4.33 o 
   2   3  12      133.26      133.76      3.49 o 
   3   3  12      216.62      214.99      5.61 o 
   4   3  12        9.27        8.06      1.34 o 
   5   3  12        0.53        0.32      0.43 o 
   6   3  12       60.84       50.72      8.34 o 
  -5   4  12       10.12        4.68      1.23 o 
  -4   4  12        0.08       -0.05      0.46 o 
  -3   4  12       19.35       21.96      1.66 o 
  -2   4  12       40.65       41.26      2.19 o 
  -1   4  12       48.16       42.23      1.88 o 
   0   4  12        0.37        0.81      0.93 o 
   1   4  12      194.22      202.52      4.48 o 
   2   4  12       38.98       38.28      1.77 o 
   3   4  12      110.38      114.28      3.02 o 
   4   4  12       23.17       19.09      2.24 o 
   5   4  12       21.09       18.74      1.45 o 
   6   4  12        4.63        3.47      0.51 o 
  -5   5  12        0.71        0.76      0.59 o 
  -4   5  12       97.41      110.83      3.77 o 
  -3   5  12       11.28       10.96      1.07 o 
  -2   5  12       16.53       12.44      1.30 o 
  -1   5  12        2.79        4.21      1.19 o 
   0   5  12      200.23      224.22      4.83 o 
   1   5  12       20.18       22.41      1.55 o 
   2   5  12       29.35       29.25      2.11 o 
   3   5  12       32.76       32.46      1.49 o 
   4   5  12        2.36        1.47      0.74 o 
   5   5  12        3.79        4.04      0.78 o 
   6   5  12       90.51       97.84      3.38 o 
  -4   6  12        0.08        0.04      0.47 o 
  -3   6  12       18.92       27.46      2.41 o 
  -2   6  12       36.92       43.45      1.57 o 
  -1   6  12        4.12        4.27      0.97 o 
   0   6  12       28.55       35.77      1.71 o 
   1   6  12       48.98       44.18      1.82 o 
   2   6  12       91.68      103.43      2.97 o 
   3   6  12       12.58       12.84      1.12 o 
   4   6  12       34.46       30.76      2.18 o 
   5   6  12      234.40      190.77     62.53 o 
  -3   7  12       67.93       48.55      4.03 o 
  -2   7  12       15.33        9.05      0.79 o 
  -1   7  12       76.33       88.49      2.36 o 
   0   7  12       30.71       38.43      1.95 o 
   1   7  12        7.68        8.43      1.10 o 
   2   7  12      107.82      114.70      4.00 o 
   3   7  12        0.05        0.83      0.72 o 
   4   7  12      102.12       87.02     13.18 o 
   5   7  12      342.16      413.87     14.31 o 
  -2   8  12        0.01        1.85      1.19 o 
  -1   8  12       17.41       23.10      1.80 o 
   0   8  12        2.62        4.15      0.70 o 
   1   8  12       29.01       40.28      1.43 o 
   2   8  12        0.94       -0.21      0.60 o 
   3   8  12       15.76       18.25      1.53 o 
  -3  -3  13        9.50       12.60      2.29 o 
  -2  -3  13        4.16        4.62      1.36 o 
  -1  -3  13      255.73      300.47     10.94 o 
   0  -3  13        0.45        2.42      2.01 o 
   1  -3  13       46.10       48.70      2.39 o 
   2  -3  13        0.27        0.76      0.65 o 
  -4  -2  13        1.27        1.15      0.76 o 
  -3  -2  13       16.80       17.07      1.46 o 
  -2  -2  13        9.25       13.11      1.70 o 
  -1  -2  13       16.05       17.78      1.98 o 
   0  -2  13        0.21        0.19      1.02 o 
   1  -2  13        6.70        8.09      1.90 o 
   2  -2  13       42.02       36.92      2.00 o 
   3  -2  13        3.92        2.93      1.01 o 
  -5  -1  13        0.13       -0.36      0.80 o 
  -4  -1  13        0.86        1.90      0.62 o 
  -3  -1  13       95.41      113.82      3.55 o 
  -2  -1  13       75.65       76.33      2.37 o 
  -1  -1  13      158.75      162.29     13.51 o 
   0  -1  13      131.26      127.98     19.10 o 
   1  -1  13        0.10        1.15      1.18 o 
   2  -1  13        1.48        2.03      1.08 o 
   3  -1  13      147.21      125.15     17.91 o 
   4  -1  13        1.02        2.04      1.99 o 
  -5   0  13       29.49       29.40      1.90 o 
  -4   0  13        0.03        0.41      1.14 o 
  -3   0  13       26.95       28.35      2.14 o 
  -2   0  13        3.29        3.65      0.93 o 
  -1   0  13       82.01       84.03      5.29 o 
   0   0  13      142.28      147.54      2.96 o 
   1   0  13        4.17        1.95      0.91 o 
   2   0  13        0.89       -0.62      0.97 o 
   3   0  13        0.06       -0.02      0.50 o 
   4   0  13        2.37        2.74      1.38 o 
   5   0  13        8.49       11.96      1.58 o 
  -5   1  13        0.51        0.52      1.05 o 
  -4   1  13        0.09        0.68      0.90 o 
  -3   1  13       38.51       44.68      1.76 o 
  -2   1  13        3.24        3.96      0.71 o 
  -1   1  13       38.79       42.31      1.80 o 
   0   1  13        1.33        2.65      1.12 o 
   1   1  13       30.81       34.31      1.48 o 
   2   1  13       76.34       82.93      4.31 o 
   3   1  13        1.57        1.68      0.73 o 
   4   1  13        9.30       10.21      1.83 o 
   5   1  13       23.17       24.43      2.05 o 
  -5   2  13       13.46       18.69      1.78 o 
  -4   2  13      106.23       81.33     15.76 o 
  -3   2  13       20.04       23.00      2.08 o 
  -2   2  13        1.86        1.47      0.71 o 
  -1   2  13       13.41       16.84      1.32 o 
   0   2  13       66.35       71.50      2.11 o 
   1   2  13      170.57      190.82      4.61 o 
   2   2  13       83.40       99.89      2.61 o 
   3   2  13       14.40       13.43      1.23 o 
   4   2  13       49.69       57.74      3.17 o 
   5   2  13       16.85       18.82      1.84 o 
  -5   3  13       69.88       68.24      4.14 o 
  -4   3  13        6.00        5.50      1.20 o 
  -3   3  13        5.91        3.10      0.68 o 
  -2   3  13       51.34       65.16      1.93 o 
  -1   3  13       19.56       27.80      1.87 o 
   0   3  13       23.04       26.59      1.71 o 
   1   3  13        2.12        1.50      0.95 o 
   2   3  13       10.19       11.19      1.11 o 
   3   3  13        1.86        3.29      0.74 o 
   4   3  13       47.04       49.38      1.93 o 
   5   3  13        9.47        9.75      1.42 o 
  -4   4  13        0.12        0.63      0.35 o 
  -3   4  13        0.00       -0.03      0.57 o 
  -2   4  13       16.83       22.01      1.39 o 
  -1   4  13        0.02        0.63      0.88 o 
   0   4  13        0.72       -0.10      0.76 o 
   1   4  13        0.74        2.28      1.03 o 
   2   4  13       24.08       24.14      1.36 o 
   3   4  13        9.59        8.79      1.00 o 
   4   4  13       56.28       56.54      1.93 o 
   5   4  13       42.83       44.56      1.42 o 
  -4   5  13        0.03       -0.02      0.47 o 
  -3   5  13        8.01        5.82      0.80 o 
  -2   5  13       14.19       13.39      1.16 o 
  -1   5  13       18.37       24.34      1.39 o 
   0   5  13        3.81        4.31      1.01 o 
   1   5  13       30.77       30.03      1.78 o 
   2   5  13       44.10       43.63      1.68 o 
   3   5  13       49.85       45.69      1.80 o 
   4   5  13        5.51        5.14      1.18 o 
   5   5  13        8.58        7.87      1.19 o 
  -3   6  13       36.44       39.04      1.62 o 
  -2   6  13        2.36        3.66      0.80 o 
  -1   6  13       15.94       15.23      1.25 o 
   0   6  13        0.57        0.15      0.77 o 
   1   6  13       15.33       21.24      1.50 o 
   2   6  13       86.54       88.83      2.73 o 
   3   6  13       31.38       30.88      1.21 o 
   4   6  13       37.62       33.25      6.15 o 
  -2   7  13       68.42       87.10      2.61 o 
  -1   7  13       99.46      127.89      3.36 o 
   0   7  13       10.70       12.33      0.99 o 
   1   7  13        5.85        6.44      0.87 o 
   2   7  13       13.19       16.36      1.01 o 
   3   7  13      119.47      118.36      6.95 o 
  -1  -2  14       26.19       26.86      1.99 o 
   0  -2  14       29.20       35.79      2.11 o 
  -2  -1  14      181.65      206.07      6.49 o 
  -1  -1  14        7.28       12.23      1.67 o 
   0  -1  14       29.63       30.70      3.34 o 
   1  -1  14        8.07        6.25      1.66 o 
   2  -1  14        1.11        2.24      0.58 o 
  -3   0  14      129.74      144.60      5.58 o 
  -2   0  14       14.69       11.28      0.92 o 
  -1   0  14      108.72      136.54      3.86 o 
   0   0  14       70.44       60.83      4.88 o 
   1   0  14       31.20       33.93      2.19 o 
   2   0  14       13.21       14.94      2.34 o 
   3   0  14        0.87        0.69      0.98 o 
  -3   1  14        2.34        2.67      0.80 o 
  -2   1  14        7.73        8.06      1.63 o 
  -1   1  14      225.71      224.37     10.94 o 
   0   1  14        6.48       11.68      0.92 o 
   1   1  14       18.00       15.18      1.20 o 
   2   1  14       91.80      106.49      2.75 o 
   3   1  14        4.88        3.01      1.26 o 
  -3   2  14        5.54        6.66      0.83 o 
  -2   2  14       29.16       23.75      3.46 o 
  -1   2  14       41.33       47.21      2.23 o 
   0   2  14       95.81      109.43      2.45 o 
   1   2  14       22.93       27.51      1.48 o 
   2   2  14        2.25        2.62      0.97 o 
   3   2  14       28.22       30.92      5.14 o 
   4   2  14       27.47       35.64      3.53 o 
  -3   3  14       65.02       58.59      5.88 o 
  -2   3  14        1.53        1.81      0.64 o 
  -1   3  14        0.29        0.59      0.67 o 
   0   3  14        0.00       -0.11      0.62 o 
   1   3  14       11.05        8.95      0.96 o 
   2   3  14        0.32        0.61      0.60 o 
   3   3  14        0.24        0.34      0.42 o 
   4   3  14        5.28        5.61      1.30 o 
  -3   4  14       17.98       22.43      2.95 o 
  -2   4  14       41.94       44.08      1.62 o 
  -1   4  14        1.62        2.90      0.86 o 
   0   4  14      136.71      156.65      3.91 o 
   1   4  14       13.11       15.32      1.12 o 
   2   4  14       33.30       39.85      1.79 o 
   3   4  14        4.42        4.39      0.77 o 
  -2   5  14       33.15       29.58      1.29 o 
  -1   5  14        3.17        3.73      0.89 o 
   0   5  14        9.12       11.03      1.15 o 
   1   5  14       86.27       92.76      2.45 o 
   2   5  14        0.15        1.14      0.66 o 
   3   5  14       24.36       24.17      1.48 o 
  -1   6  14       32.25       33.47      1.53 o 
   0   6  14       17.01       25.18      1.17 o 
   1   6  14        0.88        0.39      0.60 o 
   2   6  14       17.97       14.61      1.03 o 
                                                 
